# Supplementary material for: Enhancer prediction in the human genome by probabilistic modelling of the chromatin feature patterns
Source: BMC Bioinformatics. 2020 Jul 20;21:317. doi: 10.1186/s12859-020-03621-3 (PMC7370432; doi:10.1186/s12859-020-03621-3)
Supplement: Supplementary file 2 — Additional file 2 ENCODE accession numbers of files and datasets with direct web links. This file contains the Supplementary Tables S3–S5. The ENCODE accession numbers of the files and datasets analysed in this study, as well as the direct links to download the K562 cell line data and the GM12878 cell line data are provided as Table S3 and Table S4, respectively. Table S5 provides the web link to the GENCODE annotation file employed in the study as well as the ENCODE accession numbers to the blacklisted genomic regions. Tables S3–S5 provide also additional information such as assay, experiment target, data producing laboratory, and the Gene Expression Omnibus (GEO) sample accession numbers. Excel (.xlsx) file of size 66.2 kB. [file 12859_2020_3621_MOESM2_ESM.xlsx]

## Sheet: Table S3 ENCODE data for K562
Histone mods
ENCODE fastq accession	ENCODE bam file accession	ENCODE bed narrowPeak accession (optimal IDR thresholded peaks)	ENCODE Experiment accession	Assay	Cell line	Target	Biological replicate(s)	Technical replicate(s)	File download URL	Original download URL	Lab	Analysis Lab	GEO
ENCFF000BWK			ENCSR000AKY	ChIP-seq	K562	input library, Control ChIP-seq on human K562	1	1_1	https://www.encodeproject.org/files/ENCFF000BWK/@@download/ENCFF000BWK.fastq.gz	http://hgdownload.soe.ucsc.edu/goldenPath/hg19/encodeDCC/wgEncodeBroadHistone/wgEncodeBroadHistoneK562ControlStdRawDataRep1.fastq.gz	Bradley Bernstein, Broad		geoSampleAccession=GSM733780
ENCFF000BWM			ENCSR000AKO	ChIP-seq	K562	CTCF	1	1_1	https://www.encodeproject.org/files/ENCFF000BWM/@@download/ENCFF000BWM.fastq.gz	http://hgdownload.soe.ucsc.edu/goldenPath/hg19/encodeDCC/wgEncodeBroadHistone/wgEncodeBroadHistoneK562CtcfStdRawDataRep1.fastq.gz	Bradley Bernstein, Broad		geoSampleAccession=GSM733719
ENCFF000BWR			ENCSR000AKO	ChIP-seq	K562	CTCF	2	2_1	https://www.encodeproject.org/files/ENCFF000BWR/@@download/ENCFF000BWR.fastq.gz	http://hgdownload.soe.ucsc.edu/goldenPath/hg19/encodeDCC/wgEncodeBroadHistone/wgEncodeBroadHistoneK562CtcfStdRawDataRep2.fastq.gz	Bradley Bernstein, Broad		geoSampleAccession=GSM733719
ENCFF001QWW			ENCSR000APE	ChIP-seq	K562	H3K9me3	1	1_1	https://www.encodeproject.org/files/ENCFF001QWW/@@download/ENCFF001QWW.fastq.gz	http://hgdownload.soe.ucsc.edu/goldenPath/hg19/encodeDCC/wgEncodeBroadHistone/wgEncodeBroadHistoneK562H3k9me3StdRawDataRep1.fastq.gz	Bradley Bernstein, Broad		geoSampleAccession=GSM733776
ENCFF001QWX			ENCSR000APE	ChIP-seq	K562	H3K9me3	2	2_1	https://www.encodeproject.org/files/ENCFF001QWX/@@download/ENCFF001QWX.fastq.gz	http://hgdownload.soe.ucsc.edu/goldenPath/hg19/encodeDCC/wgEncodeBroadHistone/wgEncodeBroadHistoneK562H3k9me3StdRawDataRep2.fastq.gz	Bradley Bernstein, Broad		geoSampleAccession=GSM733776
ENCFF000BYI			ENCSR000AKU	ChIP-seq	K562	H3K4me3	2	2_1	https://www.encodeproject.org/files/ENCFF000BYI/@@download/ENCFF000BYI.fastq.gz	http://hgdownload.soe.ucsc.edu/goldenPath/hg19/encodeDCC/wgEncodeBroadHistone/wgEncodeBroadHistoneK562H3k4me3StdRawDataRep1.fastq.gz	Bradley Bernstein, Broad		geoSampleAccession=GSM733680
ENCFF000BYJ			ENCSR000AKU	ChIP-seq	K562	H3K4me3	1	1_1	https://www.encodeproject.org/files/ENCFF000BYJ/@@download/ENCFF000BYJ.fastq.gz	http://hgdownload.soe.ucsc.edu/goldenPath/hg19/encodeDCC/wgEncodeBroadHistone/wgEncodeBroadHistoneK562H3k4me3StdRawDataRep2.fastq.gz	Bradley Bernstein, Broad		geoSampleAccession=GSM733680
ENCFF000BYA			ENCSR000AKT	ChIP-seq	K562	H3K4me2	1	1_1	https://www.encodeproject.org/files/ENCFF000BYA/@@download/ENCFF000BYA.fastq.gz	http://hgdownload.soe.ucsc.edu/goldenPath/hg19/encodeDCC/wgEncodeBroadHistone/wgEncodeBroadHistoneK562H3k4me2StdRawDataRep1.fastq.gz	Bradley Bernstein, Broad		geoSampleAccession=GSM733651
ENCFF000BYF			ENCSR000AKT	ChIP-seq	K562	H3K4me2	2	2_1	https://www.encodeproject.org/files/ENCFF000BYF/@@download/ENCFF000BYF.fastq.gz	http://hgdownload.soe.ucsc.edu/goldenPath/hg19/encodeDCC/wgEncodeBroadHistone/wgEncodeBroadHistoneK562H3k4me2StdRawDataRep2.fastq.gz	Bradley Bernstein, Broad		geoSampleAccession=GSM733651
ENCFF000BWU			ENCSR000APC	ChIP-seq	K562	H2AFZ	1	1_1	https://www.encodeproject.org/files/ENCFF000BWU/@@download/ENCFF000BWU.fastq.gz	http://hgdownload.soe.ucsc.edu/goldenPath/hg19/encodeDCC/wgEncodeBroadHistone/wgEncodeBroadHistoneK562H2azStdRawDataRep1.fastq.gz	Bradley Bernstein, Broad		geoSampleAccession=GSM733786
ENCFF000BWV			ENCSR000APC	ChIP-seq	K562	H2AFZ	2	2_1	https://www.encodeproject.org/files/ENCFF000BWV/@@download/ENCFF000BWV.fastq.gz	http://hgdownload.soe.ucsc.edu/goldenPath/hg19/encodeDCC/wgEncodeBroadHistone/wgEncodeBroadHistoneK562H2azStdRawDataRep2.fastq.gz	Bradley Bernstein, Broad		geoSampleAccession=GSM733786
ENCFF000BXX			ENCSR000AKS	ChIP-seq	K562	H3K4me1	1	1_1	https://www.encodeproject.org/files/ENCFF000BXX/@@download/ENCFF000BXX.fastq.gz	http://hgdownload.soe.ucsc.edu/goldenPath/hg19/encodeDCC/wgEncodeBroadHistone/wgEncodeBroadHistoneK562H3k4me1StdRawDataRep1.fastq.gz	Bradley Bernstein, Broad		geoSampleAccession=GSM733692
ENCFF000BYG			ENCSR000AKS	ChIP-seq	K562	H3K4me1	2	2_1	https://www.encodeproject.org/files/ENCFF000BYG/@@download/ENCFF000BYG.fastq.gz	http://hgdownload.soe.ucsc.edu/goldenPath/hg19/encodeDCC/wgEncodeBroadHistone/wgEncodeBroadHistoneK562H3k4me1StdRawDataRep2.fastq.gz	Bradley Bernstein, Broad		geoSampleAccession=GSM733692
ENCFF000BXG			ENCSR000AKP	ChIP-seq	K562	H3K27ac	2	2_1	https://www.encodeproject.org/files/ENCFF000BXG/@@download/ENCFF000BXG.fastq.gz	http://hgdownload.soe.ucsc.edu/goldenPath/hg19/encodeDCC/wgEncodeBroadHistone/wgEncodeBroadHistoneK562H3k27acStdRawDataRep1.fastq.gz	Bradley Bernstein, Broad		geoSampleAccession=GSM733656
ENCFF000BXH			ENCSR000AKP	ChIP-seq	K562	H3K27ac	1	1_1	https://www.encodeproject.org/files/ENCFF000BXH/@@download/ENCFF000BXH.fastq.gz	http://hgdownload.soe.ucsc.edu/goldenPath/hg19/encodeDCC/wgEncodeBroadHistone/wgEncodeBroadHistoneK562H3k27acStdRawDataRep2.fastq.gz	Bradley Bernstein, Broad		geoSampleAccession=GSM733656
ENCFF000BYW			ENCSR000AKV	ChIP-seq	K562	H3K9ac	2	2_1	https://www.encodeproject.org/files/ENCFF000BYW/@@download/ENCFF000BYW.fastq.gz	http://hgdownload.soe.ucsc.edu/goldenPath/hg19/encodeDCC/wgEncodeBroadHistone/wgEncodeBroadHistoneK562H3k9acStdRawDataRep1.fastq.gz	Bradley Bernstein, Broad		geoSampleAccession=GSM733778
ENCFF001QWV			ENCSR000AKV	ChIP-seq	K562	H3K9ac	1	1_1	https://www.encodeproject.org/files/ENCFF001QWV/@@download/ENCFF001QWV.fastq.gz	http://hgdownload.soe.ucsc.edu/goldenPath/hg19/encodeDCC/wgEncodeBroadHistone/wgEncodeBroadHistoneK562H3k9acStdRawDataRep2.fastq.gz	Bradley Bernstein, Broad		geoSampleAccession=GSM733778
ENCFF000BYO			ENCSR000APD	ChIP-seq	K562	H3K79me2	1	1_1	https://www.encodeproject.org/files/ENCFF000BYO/@@download/ENCFF000BYO.fastq.gz	http://hgdownload.soe.ucsc.edu/goldenPath/hg19/encodeDCC/wgEncodeBroadHistone/wgEncodeBroadHistoneK562H3k79me2StdRawDataRep1.fastq.gz	Bradley Bernstein, Broad		geoSampleAccession=GSM733653
ENCFF000BYS			ENCSR000APD	ChIP-seq	K562	H3K79me2	2	2_1	https://www.encodeproject.org/files/ENCFF000BYS/@@download/ENCFF000BYS.fastq.gz	http://hgdownload.soe.ucsc.edu/goldenPath/hg19/encodeDCC/wgEncodeBroadHistone/wgEncodeBroadHistoneK562H3k79me2StdRawDataRep2.fastq.gz	Bradley Bernstein, Broad		geoSampleAccession=GSM733653
ENCFF000BXN			ENCSR000AKQ	ChIP-seq	K562	H3K27me3	2	2_1	https://www.encodeproject.org/files/ENCFF000BXN/@@download/ENCFF000BXN.fastq.gz	http://hgdownload.soe.ucsc.edu/goldenPath/hg19/encodeDCC/wgEncodeBroadHistone/wgEncodeBroadHistoneK562H3k27me3StdRawDataRep1.fastq.gz	Bradley Bernstein, Broad		geoSampleAccession=GSM733658
ENCFF000BXP			ENCSR000AKQ	ChIP-seq	K562	H3K27me3	1	1_1	https://www.encodeproject.org/files/ENCFF000BXP/@@download/ENCFF000BXP.fastq.gz	http://hgdownload.soe.ucsc.edu/goldenPath/hg19/encodeDCC/wgEncodeBroadHistone/wgEncodeBroadHistoneK562H3k27me3StdRawDataRep2.fastq.gz	Bradley Bernstein, Broad		geoSampleAccession=GSM733658
ENCFF000BXO			ENCSR000AKR	ChIP-seq	K562	H3K36me3	2	2_1	https://www.encodeproject.org/files/ENCFF000BXO/@@download/ENCFF000BXO.fastq.gz	http://hgdownload.soe.ucsc.edu/goldenPath/hg19/encodeDCC/wgEncodeBroadHistone/wgEncodeBroadHistoneK562H3k36me3StdRawDataRep1.fastq.gz	Bradley Bernstein, Broad		geoSampleAccession=GSM733714
ENCFF000BXR			ENCSR000AKR	ChIP-seq	K562	H3K36me3	1	1_1	https://www.encodeproject.org/files/ENCFF000BXR/@@download/ENCFF000BXR.fastq.gz	http://hgdownload.soe.ucsc.edu/goldenPath/hg19/encodeDCC/wgEncodeBroadHistone/wgEncodeBroadHistoneK562H3k36me3StdRawDataRep2.fastq.gz	Bradley Bernstein, Broad		geoSampleAccession=GSM733714
ENCFF000BZJ			ENCSR000AKX	ChIP-seq	K562	H4K20me1	1	1_1	https://www.encodeproject.org/files/ENCFF000BZJ/@@download/ENCFF000BZJ.fastq.gz	http://hgdownload.soe.ucsc.edu/goldenPath/hg19/encodeDCC/wgEncodeBroadHistone/wgEncodeBroadHistoneK562H4k20me1StdRawDataRep1.fastq.gz	Bradley Bernstein, Broad		geoSampleAccession=GSM733675
ENCFF000BZN			ENCSR000AKX	ChIP-seq	K562	H4K20me1	2	2_1	https://www.encodeproject.org/files/ENCFF000BZN/@@download/ENCFF000BZN.fastq.gz	http://hgdownload.soe.ucsc.edu/goldenPath/hg19/encodeDCC/wgEncodeBroadHistone/wgEncodeBroadHistoneK562H4k20me1StdRawDataRep2.fastq.gz	Bradley Bernstein, Broad		geoSampleAccession=GSM733675
RNA Pol 2
ENCODE fastq accession	ENCODE bam file accession	ENCODE bed narrowPeak accession (optimal IDR thresholded peaks)	ENCODE Experiment accession	Assay	Cell line	Target	Biological replicate(s)	Technical replicate(s)	File download URL	Original download URL	Lab	Analysis Lab	GEO
ENCFF000YXG			ENCSR000FAJ	ChIP-seq	K562	POLR2A	2	2_1	https://www.encodeproject.org/files/ENCFF000YXG/@@download/ENCFF000YXG.fastq.gz	http://hgdownload.cse.ucsc.edu/goldenpath/hg19/encodeDCC/wgEncodeSydhTfbs/wgEncodeSydhTfbsK562Pol2RawDataRep2.fastq.gz	Sherman Weissman, Yale		geoSampleAccession=GSM935358
ENCFF000YXH			ENCSR000FAJ	ChIP-seq	K562	POLR2A	1	1_1	https://www.encodeproject.org/files/ENCFF000YXH/@@download/ENCFF000YXH.fastq.gz	http://hgdownload.cse.ucsc.edu/goldenpath/hg19/encodeDCC/wgEncodeSydhTfbs/wgEncodeSydhTfbsK562Pol2RawDataRep1.fastq.gz	Sherman Weissman, Yale		geoSampleAccession=GSM935358
ENCFF000YRC			ENCSR000FAK	ChIP-seq	K562	input library, Control ChIP-seq on human K562	2	2_1	https://www.encodeproject.org/files/ENCFF000YRC/@@download/ENCFF000YRC.fastq.gz	http://hgdownload.cse.ucsc.edu/goldenpath/hg19/encodeDCC/wgEncodeSydhTfbs/wgEncodeSydhTfbsK562InputV2RawDataRep2.fastq.gz	Sherman Weissman, Yale		geoSampleAccession=GSM935363
ENCFF000YRN			ENCSR000FAK	ChIP-seq	K562	input library, Control ChIP-seq on human K562	1	1_1	https://www.encodeproject.org/files/ENCFF000YRN/@@download/ENCFF000YRN.fastq.gz	http://hgdownload.cse.ucsc.edu/goldenpath/hg19/encodeDCC/wgEncodeSydhTfbs/wgEncodeSydhTfbsK562InputV2RawDataRep1.fastq.gz	Sherman Weissman, Yale		geoSampleAccession=GSM935363
Dnase-seq
ENCODE fastq accession	ENCODE bam file accession	ENCODE bed narrowPeak accession (optimal IDR thresholded peaks)	ENCODE Experiment accession	Assay	Cell line	Target	Biological replicate(s)	Technical replicate(s)	File download URL	Original download URL	Lab	Analysis Lab	GEO
	ENCFF000SVI		ENCSR000EKS	DNase-seq	K562	Dnase I HS	replicate=1		https://www.encodeproject.org/files/ENCFF000SVI/@@download/ENCFF000SVI.bam	http://hgdownload.soe.ucsc.edu/goldenPath/hg19/encodeDCC/wgEncodeOpenChromDnase/wgEncodeOpenChromDnaseK562AlnRep1V2.bam	Gregory Crawford, Duke
				DNase-seq	K562	Dnase I HS	replicate=1			http://hgdownload.soe.ucsc.edu/goldenPath/hg19/encodeDCC/wgEncodeOpenChromDnase/wgEncodeOpenChromDnaseK562AlnRep1V2.bam.bai	Gregory Crawford, Duke
	ENCFF000SVN		ENCSR000EKS	DNase-seq	K562	Dnase I HS	replicate=2		https://www.encodeproject.org/files/ENCFF000SVN/@@download/ENCFF000SVN.bam	http://hgdownload.soe.ucsc.edu/goldenPath/hg19/encodeDCC/wgEncodeOpenChromDnase/wgEncodeOpenChromDnaseK562AlnRep2V2.bam	Gregory Crawford, Duke
				DNase-seq	K562	Dnase I HS	replicate=2			http://hgdownload.soe.ucsc.edu/goldenPath/hg19/encodeDCC/wgEncodeOpenChromDnase/wgEncodeOpenChromDnaseK562AlnRep2V2.bam.bai	Gregory Crawford, Duke
	ENCFF000SVO		ENCSR000EKS	DNase-seq	K562	Dnase I HS	replicate=3		https://www.encodeproject.org/files/ENCFF000SVO/@@download/ENCFF000SVO.bam	http://hgdownload.soe.ucsc.edu/goldenPath/hg19/encodeDCC/wgEncodeOpenChromDnase/wgEncodeOpenChromDnaseK562AlnRep3V2.bam	Gregory Crawford, Duke
				DNase-seq	K562	Dnase I HS	replicate=3			http://hgdownload.soe.ucsc.edu/goldenPath/hg19/encodeDCC/wgEncodeOpenChromDnase/wgEncodeOpenChromDnaseK562AlnRep3V2.bam.bai	Gregory Crawford, Duke
		ENCFF001UWQ	ENCSR000EKS	DNase-seq	K562	Dnase I HS			https://www.encodeproject.org/files/ENCFF001UWQ/@@download/ENCFF001UWQ.bed.gz	http://hgdownload.soe.ucsc.edu/goldenPath/hg19/encodeDCC/wgEncodeOpenChromDnase/wgEncodeOpenChromDnaseK562PkV2.narrowPeak.gz	Gregory Crawford, Duke		geoSampleAccession=GSM816655
Mnase-seq
ENCODE fastq accession	ENCODE bam file accession	ENCODE bed narrowPeak accession (optimal IDR thresholded peaks)	ENCODE Experiment accession	Assay	Cell line	Target	Biological replicate(s)	Technical replicate(s)	File download URL	Original download URL	Lab	Analysis Lab	GEO
	ENCFF000VMJ		ENCSR000CXQ	MNase-seq	K562	nucleosome	1	1_1	https://www.encodeproject.org/files/ENCFF000VMJ/@@download/ENCFF000VMJ.bam	http://hgdownload.soe.ucsc.edu/goldenPath/hg19/encodeDCC/wgEncodeSydhNsome/wgEncodeSydhNsomeK562AlnRep1.bam	Michael Snyder, Stanford
										http://hgdownload.soe.ucsc.edu/goldenPath/hg19/encodeDCC/wgEncodeSydhNsome/wgEncodeSydhNsomeK562AlnRep1.bam.bai
	ENCFF000VMM		ENCSR000CXQ	MNase-seq	K562	nucleosome	2	2_1	https://www.encodeproject.org/files/ENCFF000VMM/@@download/ENCFF000VMM.bam	http://hgdownload.soe.ucsc.edu/goldenPath/hg19/encodeDCC/wgEncodeSydhNsome/wgEncodeSydhNsomeK562AlnRep2.bam	Michael Snyder, Stanford
										http://hgdownload.soe.ucsc.edu/goldenPath/hg19/encodeDCC/wgEncodeSydhNsome/wgEncodeSydhNsomeK562AlnRep2.bam.bai
	ENCFF000VMP		ENCSR000CXQ	MNase-seq	K562	nucleosome	3	3_1	https://www.encodeproject.org/files/ENCFF000VMP/@@download/ENCFF000VMP.bam	http://hgdownload.soe.ucsc.edu/goldenPath/hg19/encodeDCC/wgEncodeSydhNsome/wgEncodeSydhNsomeK562AlnRep3.bam	Michael Snyder, Stanford
										http://hgdownload.soe.ucsc.edu/goldenPath/hg19/encodeDCC/wgEncodeSydhNsome/wgEncodeSydhNsomeK562AlnRep3.bam.bai
	ENCFF000VNQ		ENCSR000CXQ	MNase-seq	K562	nucleosome	4	4_1	https://www.encodeproject.org/files/ENCFF000VNQ/@@download/ENCFF000VNQ.bam	http://hgdownload.soe.ucsc.edu/goldenPath/hg19/encodeDCC/wgEncodeSydhNsome/wgEncodeSydhNsomeK562AlnRep4.bam	Michael Snyder, Stanford
										http://hgdownload.soe.ucsc.edu/goldenPath/hg19/encodeDCC/wgEncodeSydhNsome/wgEncodeSydhNsomeK562AlnRep4.bam.bai
	ENCFF000VNO		ENCSR000CXQ	MNase-seq	K562	nucleosome	5	5_1	https://www.encodeproject.org/files/ENCFF000VNO/@@download/ENCFF000VNO.bam	http://hgdownload.soe.ucsc.edu/goldenPath/hg19/encodeDCC/wgEncodeSydhNsome/wgEncodeSydhNsomeK562AlnRep5.bam	Michael Snyder, Stanford
										http://hgdownload.soe.ucsc.edu/goldenPath/hg19/encodeDCC/wgEncodeSydhNsome/wgEncodeSydhNsomeK562AlnRep5.bam.bai
	ENCFF000VMN		ENCSR000CXQ	MNase-seq	K562	nucleosome	6	6_1	https://www.encodeproject.org/files/ENCFF000VMN/@@download/ENCFF000VMN.bam	http://hgdownload.soe.ucsc.edu/goldenPath/hg19/encodeDCC/wgEncodeSydhNsome/wgEncodeSydhNsomeK562AlnRep6.bam	Michael Snyder, Stanford
										http://hgdownload.soe.ucsc.edu/goldenPath/hg19/encodeDCC/wgEncodeSydhNsome/wgEncodeSydhNsomeK562AlnRep6.bam.bai
	ENCFF000VMO		ENCSR000CXQ	MNase-seq	K562	nucleosome	7	7_1	https://www.encodeproject.org/files/ENCFF000VMO/@@download/ENCFF000VMO.bam	http://hgdownload.soe.ucsc.edu/goldenPath/hg19/encodeDCC/wgEncodeSydhNsome/wgEncodeSydhNsomeK562AlnRep7.bam	Michael Snyder, Stanford
										http://hgdownload.soe.ucsc.edu/goldenPath/hg19/encodeDCC/wgEncodeSydhNsome/wgEncodeSydhNsomeK562AlnRep7.bam.bai
	ENCFF000VNP		ENCSR000CXQ	MNase-seq	K562	nucleosome	8	8_1	https://www.encodeproject.org/files/ENCFF000VNP/@@download/ENCFF000VNP.bam	http://hgdownload.soe.ucsc.edu/goldenPath/hg19/encodeDCC/wgEncodeSydhNsome/wgEncodeSydhNsomeK562AlnRep8.bam	Michael Snyder, Stanford
										http://hgdownload.soe.ucsc.edu/goldenPath/hg19/encodeDCC/wgEncodeSydhNsome/wgEncodeSydhNsomeK562AlnRep8.bam.bai
	ENCFF000VNR		ENCSR000CXQ	MNase-seq	K562	nucleosome	9	9_1	https://www.encodeproject.org/files/ENCFF000VNR/@@download/ENCFF000VNR.bam	http://hgdownload.soe.ucsc.edu/goldenPath/hg19/encodeDCC/wgEncodeSydhNsome/wgEncodeSydhNsomeK562AlnRep9.bam	Michael Snyder, Stanford
										http://hgdownload.soe.ucsc.edu/goldenPath/hg19/encodeDCC/wgEncodeSydhNsome/wgEncodeSydhNsomeK562AlnRep9.bam.bai
	ENCFF000VMK		ENCSR000CXQ	MNase-seq	K562	nucleosome	10	10_1	https://www.encodeproject.org/files/ENCFF000VMK/@@download/ENCFF000VMK.bam	http://hgdownload.soe.ucsc.edu/goldenPath/hg19/encodeDCC/wgEncodeSydhNsome/wgEncodeSydhNsomeK562AlnRep10.bam	Michael Snyder, Stanford
										http://hgdownload.soe.ucsc.edu/goldenPath/hg19/encodeDCC/wgEncodeSydhNsome/wgEncodeSydhNsomeK562AlnRep10.bam.bai
	ENCFF000VML		ENCSR000CXQ	MNase-seq	K562	nucleosome	11	11_1	https://www.encodeproject.org/files/ENCFF000VML/@@download/ENCFF000VML.bam	http://hgdownload.soe.ucsc.edu/goldenPath/hg19/encodeDCC/wgEncodeSydhNsome/wgEncodeSydhNsomeK562AlnRep11.bam	Michael Snyder, Stanford
p300 ChIP-seq
ENCODE fastq accession	ENCODE bam file accession	ENCODE bed narrowPeak accession (optimal IDR thresholded peaks)	ENCODE Experiment accession	Assay	Cell line	Target	Biological replicate(s)	Technical replicate(s)	File download URL	Original download URL	Lab	Analysis Lab	GEO
		ENCFF002CXL	ENCSR000EGE	ChIP-seq	K562	EP300			https://www.encodeproject.org/files/ENCFF002CXL/@@download/ENCFF002CXL.bed.gz	http://hgdownload.soe.ucsc.edu/goldenPath/hg19/encodeDCC/wgEncodeAwgTfbsUniform/wgEncodeAwgTfbsSydhK562P300IggrabUniPk.narrowPeak.gz		ENCODE Consortium Analysis Working Group
										http://hgdownload.soe.ucsc.edu/goldenPath/hg19/encodeDCC/wgEncodeSydhNsome/wgEncodeSydhNsomeK562AlnRep11.bam.bai
TRF ChIP-seq
ENCODE fastq accession	ENCODE bam file accession	ENCODE bed narrowPeak accession (optimal IDR thresholded peaks)	ENCODE Experiment accession	Assay	Cell line	Target	Biological replicate(s)	Technical replicate(s)	File download URL	Original download URL	Lab	Analysis Lab	GEO
		ENCFF002CVL	ENCSR000EFY	ChIP-seq	K562	ARID3A			https://www.encodeproject.org/files/ENCFF002CVL/@@download/ENCFF002CVL.bed.gz	http://hgdownload.soe.ucsc.edu/goldenPath/hg19/encodeDCC/wgEncodeAwgTfbsUniform/wgEncodeAwgTfbsSydhK562Arid3asc8821IggrabUniPk.narrowPeak.gz		ENCODE Consortium Analysis Working Group
		ENCFF002CVM	ENCSR000DNZ	ChIP-seq	K562	ATF1			https://www.encodeproject.org/files/ENCFF002CVM/@@download/ENCFF002CVM.bed.gz	http://hgdownload.soe.ucsc.edu/goldenPath/hg19/encodeDCC/wgEncodeAwgTfbsUniform/wgEncodeAwgTfbsSydhK562Atf3UniPk.narrowPeak.gz		ENCODE Consortium Analysis Working Group
		ENCFF002CLN	ENCSR000BNU	ChIP-seq	K562	ATF3			https://www.encodeproject.org/files/ENCFF002CLN/@@download/ENCFF002CLN.bed.gz	http://hgdownload.soe.ucsc.edu/goldenPath/hg19/encodeDCC/wgEncodeAwgTfbsUniform/wgEncodeAwgTfbsHaibK562Atf3V0416101UniPk.narrowPeak.gz		ENCODE Consortium Analysis Working Group
		ENCFF002CVN	ENCSR000DOG	ChIP-seq	K562	ATF3			https://www.encodeproject.org/files/ENCFF002CVN/@@download/ENCFF002CVN.bed.gz	http://hgdownload.soe.ucsc.edu/goldenPath/hg19/encodeDCC/wgEncodeAwgTfbsUniform/wgEncodeAwgTfbsSydhK562Atf106325UniPk.narrowPeak.gz		ENCODE Consortium Analysis Working Group
		ENCFF002CVO	ENCSR000EGD	ChIP-seq	K562	BACH1			https://www.encodeproject.org/files/ENCFF002CVO/@@download/ENCFF002CVO.bed.gz	http://hgdownload.soe.ucsc.edu/goldenPath/hg19/encodeDCC/wgEncodeAwgTfbsUniform/wgEncodeAwgTfbsSydhK562Bach1sc14700IggrabUniPk.narrowPeak.gz		ENCODE Consortium Analysis Working Group
		ENCFF002CGS	ENCSR000BNQ	ChIP-seq	K562	BCL3			https://www.encodeproject.org/files/ENCFF002CGS/@@download/ENCFF002CGS.bed.gz	http://hgdownload.soe.ucsc.edu/goldenPath/hg19/encodeDCC/wgEncodeAwgTfbsUniform/wgEncodeAwgTfbsHaibK562Bcl3Pcr1xUniPk.narrowPeak.gz		ENCODE Consortium Analysis Working Group
		ENCFF002CLP	ENCSR000BKH	ChIP-seq	K562	BCLAF1			https://www.encodeproject.org/files/ENCFF002CLP/@@download/ENCFF002CLP.bed.gz	http://hgdownload.soe.ucsc.edu/goldenPath/hg19/encodeDCC/wgEncodeAwgTfbsUniform/wgEncodeAwgTfbsHaibK562Bclaf101388Pcr1xUniPk.narrowPeak.gz		ENCODE Consortium Analysis Working Group
		ENCFF002CVP	ENCSR000DOK	ChIP-seq	K562	BDP1			https://www.encodeproject.org/files/ENCFF002CVP/@@download/ENCFF002CVP.bed.gz	http://hgdownload.soe.ucsc.edu/goldenPath/hg19/encodeDCC/wgEncodeAwgTfbsUniform/wgEncodeAwgTfbsSydhK562Bdp1UniPk.narrowPeak.gz		ENCODE Consortium Analysis Working Group
		ENCFF002CVQ	ENCSR000EGV	ChIP-seq	K562	BHLHE40			https://www.encodeproject.org/files/ENCFF002CVQ/@@download/ENCFF002CVQ.bed.gz	http://hgdownload.soe.ucsc.edu/goldenPath/hg19/encodeDCC/wgEncodeAwgTfbsUniform/wgEncodeAwgTfbsSydhK562Bhlhe40nb100IggrabUniPk.narrowPeak.gz		ENCODE Consortium Analysis Working Group
		ENCFF002CVR	ENCSR000DOJ	ChIP-seq	K562	BRF1			https://www.encodeproject.org/files/ENCFF002CVR/@@download/ENCFF002CVR.bed.gz	http://hgdownload.soe.ucsc.edu/goldenPath/hg19/encodeDCC/wgEncodeAwgTfbsUniform/wgEncodeAwgTfbsSydhK562Brf1UniPk.narrowPeak.gz		ENCODE Consortium Analysis Working Group
		ENCFF002CVS	ENCSR000DOC	ChIP-seq	K562	BRF2			https://www.encodeproject.org/files/ENCFF002CVS/@@download/ENCFF002CVS.bed.gz	http://hgdownload.soe.ucsc.edu/goldenPath/hg19/encodeDCC/wgEncodeAwgTfbsUniform/wgEncodeAwgTfbsSydhK562Brf2UniPk.narrowPeak.gz		ENCODE Consortium Analysis Working Group
		ENCFF002CLQ	ENCSR000BRT	ChIP-seq	K562	CBX3			https://www.encodeproject.org/files/ENCFF002CLQ/@@download/ENCFF002CLQ.bed.gz	http://hgdownload.soe.ucsc.edu/goldenPath/hg19/encodeDCC/wgEncodeAwgTfbsUniform/wgEncodeAwgTfbsHaibK562Cbx3sc101004V0422111UniPk.narrowPeak.gz		ENCODE Consortium Analysis Working Group
		ENCFF002CVU	ENCSR000DOA	ChIP-seq	K562	CCNT2			https://www.encodeproject.org/files/ENCFF002CVU/@@download/ENCFF002CVU.bed.gz	http://hgdownload.soe.ucsc.edu/goldenPath/hg19/encodeDCC/wgEncodeAwgTfbsUniform/wgEncodeAwgTfbsSydhK562Ccnt2UniPk.narrowPeak.gz		ENCODE Consortium Analysis Working Group
		ENCFF002CVV	ENCSR000EHE	ChIP-seq	K562	CEBPB			https://www.encodeproject.org/files/ENCFF002CVV/@@download/ENCFF002CVV.bed.gz	http://hgdownload.soe.ucsc.edu/goldenPath/hg19/encodeDCC/wgEncodeAwgTfbsUniform/wgEncodeAwgTfbsSydhK562CebpbIggrabUniPk.narrowPeak.gz		ENCODE Consortium Analysis Working Group
		ENCFF002CLR	ENCSR000BRQ	ChIP-seq	K562	CEBPB			https://www.encodeproject.org/files/ENCFF002CLR/@@download/ENCFF002CLR.bed.gz	http://hgdownload.soe.ucsc.edu/goldenPath/hg19/encodeDCC/wgEncodeAwgTfbsUniform/wgEncodeAwgTfbsHaibK562Cebpbsc150V0422111UniPk.narrowPeak.gz		ENCODE Consortium Analysis Working Group
		ENCFF002CEK	ENCSR000AQD	ChIP-seq	K562	CHD1			https://www.encodeproject.org/files/ENCFF002CEK/@@download/ENCFF002CEK.bed.gz	http://hgdownload.soe.ucsc.edu/goldenPath/hg19/encodeDCC/wgEncodeAwgTfbsUniform/wgEncodeAwgTfbsBroadK562Chd1a301218aUniPk.narrowPeak.gz		ENCODE Consortium Analysis Working Group
		ENCFF002CVX	ENCSR000EHD	ChIP-seq	K562	CHD2			https://www.encodeproject.org/files/ENCFF002CVX/@@download/ENCFF002CVX.bed.gz	http://hgdownload.soe.ucsc.edu/goldenPath/hg19/encodeDCC/wgEncodeAwgTfbsUniform/wgEncodeAwgTfbsSydhK562Chd2ab68301IggrabUniPk.narrowPeak.gz		ENCODE Consortium Analysis Working Group
		ENCFF002CWM	ENCSR000EWL	ChIP-seq	K562	E2F4			https://www.encodeproject.org/files/ENCFF002CWM/@@download/ENCFF002CWM.bed.gz	http://hgdownload.soe.ucsc.edu/goldenPath/hg19/encodeDCC/wgEncodeAwgTfbsUniform/wgEncodeAwgTfbsSydhK562E2f4UcdUniPk.narrowPeak.gz		ENCODE Consortium Analysis Working Group
		ENCFF002CLU	ENCSR000BLI	ChIP-seq	K562	E2F6			https://www.encodeproject.org/files/ENCFF002CLU/@@download/ENCFF002CLU.bed.gz	http://hgdownload.soe.ucsc.edu/goldenPath/hg19/encodeDCC/wgEncodeAwgTfbsUniform/wgEncodeAwgTfbsHaibK562E2f6V0416102UniPk.narrowPeak.gz		ENCODE Consortium Analysis Working Group
		ENCFF002CWN	ENCSR000EWJ	ChIP-seq	K562	E2F6			https://www.encodeproject.org/files/ENCFF002CWN/@@download/ENCFF002CWN.bed.gz	http://hgdownload.soe.ucsc.edu/goldenPath/hg19/encodeDCC/wgEncodeAwgTfbsUniform/wgEncodeAwgTfbsSydhK562E2f6UcdUniPk.narrowPeak.gz		ENCODE Consortium Analysis Working Group
		ENCFF002DDV	ENCSR000DKB	ChIP-seq	K562	FOS			https://www.encodeproject.org/files/ENCFF002DDV/@@download/ENCFF002DDV.bed.gz	http://hgdownload.soe.ucsc.edu/goldenPath/hg19/encodeDCC/wgEncodeAwgTfbsUniform/wgEncodeAwgTfbsUchicagoK562EfosUniPk.narrowPeak.gz		ENCODE Consortium Analysis Working Group
		ENCFF002DDW	ENCSR000DKA	ChIP-seq	K562	GATA2			https://www.encodeproject.org/files/ENCFF002DDW/@@download/ENCFF002DDW.bed.gz	http://hgdownload.soe.ucsc.edu/goldenPath/hg19/encodeDCC/wgEncodeAwgTfbsUniform/wgEncodeAwgTfbsUchicagoK562Egata2UniPk.narrowPeak.gz		ENCODE Consortium Analysis Working Group
		ENCFF002DDX	ENCSR000DJZ	ChIP-seq	K562	HDAC8			https://www.encodeproject.org/files/ENCFF002DDX/@@download/ENCFF002DDX.bed.gz	http://hgdownload.soe.ucsc.edu/goldenPath/hg19/encodeDCC/wgEncodeAwgTfbsUniform/wgEncodeAwgTfbsUchicagoK562Ehdac8UniPk.narrowPeak.gz		ENCODE Consortium Analysis Working Group
		ENCFF002DDY	ENCSR000DJY	ChIP-seq	K562	JUNB			https://www.encodeproject.org/files/ENCFF002DDY/@@download/ENCFF002DDY.bed.gz	http://hgdownload.soe.ucsc.edu/goldenPath/hg19/encodeDCC/wgEncodeAwgTfbsUniform/wgEncodeAwgTfbsUchicagoK562EjunbUniPk.narrowPeak.gz		ENCODE Consortium Analysis Working Group
		ENCFF002DDZ	ENCSR000DJX	ChIP-seq	K562	JUND			https://www.encodeproject.org/files/ENCFF002DDZ/@@download/ENCFF002DDZ.bed.gz	http://hgdownload.soe.ucsc.edu/goldenPath/hg19/encodeDCC/wgEncodeAwgTfbsUniform/wgEncodeAwgTfbsUchicagoK562EjundUniPk.narrowPeak.gz		ENCODE Consortium Analysis Working Group
		ENCFF002CLV	ENCSR000BNE	ChIP-seq	K562	EGR1			https://www.encodeproject.org/files/ENCFF002CLV/@@download/ENCFF002CLV.bed.gz	http://hgdownload.soe.ucsc.edu/goldenPath/hg19/encodeDCC/wgEncodeAwgTfbsUniform/wgEncodeAwgTfbsHaibK562Egr1V0416101UniPk.narrowPeak.gz		ENCODE Consortium Analysis Working Group
		ENCFF002CLW	ENCSR000BMD	ChIP-seq	K562	ELF1			https://www.encodeproject.org/files/ENCFF002CLW/@@download/ENCFF002CLW.bed.gz	http://hgdownload.soe.ucsc.edu/goldenPath/hg19/encodeDCC/wgEncodeAwgTfbsUniform/wgEncodeAwgTfbsHaibK562Elf1sc631V0416102UniPk.narrowPeak.gz		ENCODE Consortium Analysis Working Group
		ENCFF002CWO	ENCSR000EFU	ChIP-seq	K562	ELK1			https://www.encodeproject.org/files/ENCFF002CWO/@@download/ENCFF002CWO.bed.gz	http://hgdownload.soe.ucsc.edu/goldenPath/hg19/encodeDCC/wgEncodeAwgTfbsUniform/wgEncodeAwgTfbsSydhK562Elk112771IggrabUniPk.narrowPeak.gz		ENCODE Consortium Analysis Working Group
		ENCFF002CLX	ENCSR000BKQ	ChIP-seq	K562	ETS1			https://www.encodeproject.org/files/ENCFF002CLX/@@download/ENCFF002CLX.bed.gz	http://hgdownload.soe.ucsc.edu/goldenPath/hg19/encodeDCC/wgEncodeAwgTfbsUniform/wgEncodeAwgTfbsHaibK562Ets1V0416101UniPk.narrowPeak.gz		ENCODE Consortium Analysis Working Group
		ENCFF002CEM	ENCSR000AQE	ChIP-seq	K562	EZH2			https://www.encodeproject.org/files/ENCFF002CEM/@@download/ENCFF002CEM.bed.gz	http://hgdownload.soe.ucsc.edu/goldenPath/hg19/encodeDCC/wgEncodeAwgTfbsUniform/wgEncodeAwgTfbsBroadK562Ezh239875UniPk.narrowPeak.gz		ENCODE Consortium Analysis Working Group
		ENCFF002CVW	ENCSR000FAI	ChIP-seq	K562	FOS			https://www.encodeproject.org/files/ENCFF002CVW/@@download/ENCFF002CVW.bed.gz	http://hgdownload.soe.ucsc.edu/goldenPath/hg19/encodeDCC/wgEncodeAwgTfbsUniform/wgEncodeAwgTfbsSydhK562CfosUniPk.narrowPeak.gz		ENCODE Consortium Analysis Working Group
		ENCFF002CLY	ENCSR000BMV	ChIP-seq	K562	FOSL1			https://www.encodeproject.org/files/ENCFF002CLY/@@download/ENCFF002CLY.bed.gz	http://hgdownload.soe.ucsc.edu/goldenPath/hg19/encodeDCC/wgEncodeAwgTfbsUniform/wgEncodeAwgTfbsHaibK562Fosl1sc183V0416101UniPk.narrowPeak.gz		ENCODE Consortium Analysis Working Group
		ENCFF002CLZ	ENCSR000BLO	ChIP-seq	K562	GABPA			https://www.encodeproject.org/files/ENCFF002CLZ/@@download/ENCFF002CLZ.bed.gz	http://hgdownload.soe.ucsc.edu/goldenPath/hg19/encodeDCC/wgEncodeAwgTfbsUniform/wgEncodeAwgTfbsHaibK562GabpV0416101UniPk.narrowPeak.gz		ENCODE Consortium Analysis Working Group
		ENCFF002CWP	ENCSR000EWM	ChIP-seq	K562	GATA1			https://www.encodeproject.org/files/ENCFF002CWP/@@download/ENCFF002CWP.bed.gz	http://hgdownload.soe.ucsc.edu/goldenPath/hg19/encodeDCC/wgEncodeAwgTfbsUniform/wgEncodeAwgTfbsSydhK562Gata1UcdUniPk.narrowPeak.gz		ENCODE Consortium Analysis Working Group
		ENCFF002CMA	ENCSR000BKM	ChIP-seq	K562	GATA2			https://www.encodeproject.org/files/ENCFF002CMA/@@download/ENCFF002CMA.bed.gz	http://hgdownload.soe.ucsc.edu/goldenPath/hg19/encodeDCC/wgEncodeAwgTfbsUniform/wgEncodeAwgTfbsSydhK562Gata2UcdUniPk.narrowPeak.gz		ENCODE Consortium Analysis Working Group
		ENCFF002CWQ	ENCSR000EWG	ChIP-seq	K562	GATA2			https://www.encodeproject.org/files/ENCFF002CWQ/@@download/ENCFF002CWQ.bed.gz	http://hgdownload.soe.ucsc.edu/goldenPath/hg19/encodeDCC/wgEncodeAwgTfbsUniform/wgEncodeAwgTfbsHaibK562Gata2sc267Pcr1xUniPk.narrowPeak.gz		ENCODE Consortium Analysis Working Group
		ENCFF002CWR	ENCSR000DOE	ChIP-seq	K562	GTF2B			https://www.encodeproject.org/files/ENCFF002CWR/@@download/ENCFF002CWR.bed.gz	http://hgdownload.soe.ucsc.edu/goldenPath/hg19/encodeDCC/wgEncodeAwgTfbsUniform/wgEncodeAwgTfbsSydhK562Gtf2bUniPk.narrowPeak.gz		ENCODE Consortium Analysis Working Group
		ENCFF002CWS	ENCSR000EHC	ChIP-seq	K562	GTF2F1			https://www.encodeproject.org/files/ENCFF002CWS/@@download/ENCFF002CWS.bed.gz	http://hgdownload.soe.ucsc.edu/goldenPath/hg19/encodeDCC/wgEncodeAwgTfbsUniform/wgEncodeAwgTfbsSydhK562Gtf2f1ab28179IggrabUniPk.narrowPeak.gz		ENCODE Consortium Analysis Working Group
		ENCFF002CYL	ENCSR000DOD	ChIP-seq	K562	GTF3C2/ TFIIIC-110			https://www.encodeproject.org/files/ENCFF002CYL/@@download/ENCFF002CYL.bed.gz	http://hgdownload.soe.ucsc.edu/goldenPath/hg19/encodeDCC/wgEncodeAwgTfbsUniform/wgEncodeAwgTfbsSydhK562Tf3c110UniPk.narrowPeak.gz		ENCODE Consortium Analysis Working Group
		ENCFF002CEN	ENCSR000AQF	ChIP-seq	K562	HDAC1			https://www.encodeproject.org/files/ENCFF002CEN/@@download/ENCFF002CEN.bed.gz	http://hgdownload.soe.ucsc.edu/goldenPath/hg19/encodeDCC/wgEncodeAwgTfbsUniform/wgEncodeAwgTfbsBroadK562Hdac1sc6298UniPk.narrowPeak.gz		ENCODE Consortium Analysis Working Group
		ENCFF002CMB	ENCSR000BMG	ChIP-seq	K562	HDAC2			https://www.encodeproject.org/files/ENCFF002CMB/@@download/ENCFF002CMB.bed.gz	http://hgdownload.soe.ucsc.edu/goldenPath/hg19/encodeDCC/wgEncodeAwgTfbsUniform/wgEncodeAwgTfbsBroadK562Hdac2a300705aUniPk.narrowPeak.gz		ENCODE Consortium Analysis Working Group
		ENCFF002CEO	ENCSR000AQG	ChIP-seq	K562	HDAC2			https://www.encodeproject.org/files/ENCFF002CEO/@@download/ENCFF002CEO.bed.gz	http://hgdownload.soe.ucsc.edu/goldenPath/hg19/encodeDCC/wgEncodeAwgTfbsUniform/wgEncodeAwgTfbsHaibK562Hdac2sc6296V0416102UniPk.narrowPeak.gz		ENCODE Consortium Analysis Working Group
		ENCFF002CEP	ENCSR000ATJ	ChIP-seq	K562	HDAC6			https://www.encodeproject.org/files/ENCFF002CEP/@@download/ENCFF002CEP.bed.gz	http://hgdownload.soe.ucsc.edu/goldenPath/hg19/encodeDCC/wgEncodeAwgTfbsUniform/wgEncodeAwgTfbsBroadK562Hdac6a301341aUniPk.narrowPeak.gz		ENCODE Consortium Analysis Working Group
		ENCFF002CWT	ENCSR000DOB	ChIP-seq	K562	HMGN3			https://www.encodeproject.org/files/ENCFF002CWT/@@download/ENCFF002CWT.bed.gz	http://hgdownload.soe.ucsc.edu/goldenPath/hg19/encodeDCC/wgEncodeAwgTfbsUniform/wgEncodeAwgTfbsSydhK562Hmgn3UniPk.narrowPeak.gz		ENCODE Consortium Analysis Working Group
		ENCFF002CXA	ENCSR000EVY	ChIP-seq	K562	TRIM28/KAP1			https://www.encodeproject.org/files/ENCFF002CXA/@@download/ENCFF002CXA.bed.gz	http://hgdownload.soe.ucsc.edu/goldenPath/hg19/encodeDCC/wgEncodeAwgTfbsUniform/wgEncodeAwgTfbsSydhK562Kap1UcdUniPk.narrowPeak.gz		ENCODE Consortium Analysis Working Group
		ENCFF002CWC	ENCSR000FAH	ChIP-seq	K562	JUN			https://www.encodeproject.org/files/ENCFF002CWC/@@download/ENCFF002CWC.bed.gz	http://hgdownload.soe.ucsc.edu/goldenPath/hg19/encodeDCC/wgEncodeAwgTfbsUniform/wgEncodeAwgTfbsSydhK562CjunUniPk.narrowPeak.gz		ENCODE Consortium Analysis Working Group
		ENCFF002CWZ	ENCSR000EGN	ChIP-seq	K562	JUND			https://www.encodeproject.org/files/ENCFF002CWZ/@@download/ENCFF002CWZ.bed.gz	http://hgdownload.soe.ucsc.edu/goldenPath/hg19/encodeDCC/wgEncodeAwgTfbsUniform/wgEncodeAwgTfbsSydhK562JundIggrabUniPk.narrowPeak.gz		ENCODE Consortium Analysis Working Group
		ENCFF002CXB	ENCSR000EGI	ChIP-seq	K562	MAFF			https://www.encodeproject.org/files/ENCFF002CXB/@@download/ENCFF002CXB.bed.gz	http://hgdownload.soe.ucsc.edu/goldenPath/hg19/encodeDCC/wgEncodeAwgTfbsUniform/wgEncodeAwgTfbsSydhK562MaffIggrabUniPk.narrowPeak.gz		ENCODE Consortium Analysis Working Group
		ENCFF002CXC	ENCSR000EGX	ChIP-seq	K562	MAFK			https://www.encodeproject.org/files/ENCFF002CXC/@@download/ENCFF002CXC.bed.gz	http://hgdownload.soe.ucsc.edu/goldenPath/hg19/encodeDCC/wgEncodeAwgTfbsUniform/wgEncodeAwgTfbsSydhK562Mafkab50322IggrabUniPk.narrowPeak.gz		ENCODE Consortium Analysis Working Group
		ENCFF002CMC	ENCSR000BLP	ChIP-seq	K562	MAX			https://www.encodeproject.org/files/ENCFF002CMC/@@download/ENCFF002CMC.bed.gz	http://hgdownload.soe.ucsc.edu/goldenPath/hg19/encodeDCC/wgEncodeAwgTfbsUniform/wgEncodeAwgTfbsHaibK562MaxV0416102UniPk.narrowPeak.gz		ENCODE Consortium Analysis Working Group
		ENCFF002CXD	ENCSR000EFV	ChIP-seq	K562	MAX			https://www.encodeproject.org/files/ENCFF002CXD/@@download/ENCFF002CXD.bed.gz	http://hgdownload.soe.ucsc.edu/goldenPath/hg19/encodeDCC/wgEncodeAwgTfbsUniform/wgEncodeAwgTfbsSydhK562MaxIggrabUniPk.narrowPeak.gz		ENCODE Consortium Analysis Working Group
		ENCFF002CXE	ENCSR000EFX	ChIP-seq	K562	MAZ			https://www.encodeproject.org/files/ENCFF002CXE/@@download/ENCFF002CXE.bed.gz	http://hgdownload.soe.ucsc.edu/goldenPath/hg19/encodeDCC/wgEncodeAwgTfbsUniform/wgEncodeAwgTfbsSydhK562Mazab85725IggrabUniPk.narrowPeak.gz		ENCODE Consortium Analysis Working Group
		ENCFF002CMD	ENCSR000BNV	ChIP-seq	K562	MEF2A			https://www.encodeproject.org/files/ENCFF002CMD/@@download/ENCFF002CMD.bed.gz	http://hgdownload.soe.ucsc.edu/goldenPath/hg19/encodeDCC/wgEncodeAwgTfbsUniform/wgEncodeAwgTfbsHaibK562Mef2aV0416101UniPk.narrowPeak.gz		ENCODE Consortium Analysis Working Group
		ENCFF002CXF	ENCSR000EGZ	ChIP-seq	K562	MXI1			https://www.encodeproject.org/files/ENCFF002CXF/@@download/ENCFF002CXF.bed.gz	http://hgdownload.soe.ucsc.edu/goldenPath/hg19/encodeDCC/wgEncodeAwgTfbsUniform/wgEncodeAwgTfbsSydhK562Mxi1af4185IggrabUniPk.narrowPeak.gz		ENCODE Consortium Analysis Working Group
		ENCFF002DBC	ENCSR000DLZ	ChIP-seq	K562	MYC			https://www.encodeproject.org/files/ENCFF002DBC/@@download/ENCFF002DBC.bed.gz	http://hgdownload.soe.ucsc.edu/goldenPath/hg19/encodeDCC/wgEncodeAwgTfbsUniform/wgEncodeAwgTfbsUtaK562CmycUniPk.narrowPeak.gz		ENCODE Consortium Analysis Working Group
		ENCFF002CWI	ENCSR000FAG	ChIP-seq	K562	MYC			https://www.encodeproject.org/files/ENCFF002CWI/@@download/ENCFF002CWI.bed.gz	http://hgdownload.soe.ucsc.edu/goldenPath/hg19/encodeDCC/wgEncodeAwgTfbsUniform/wgEncodeAwgTfbsSydhK562CmycUniPk.narrowPeak.gz		ENCODE Consortium Analysis Working Group
		ENCFF002CWH	ENCSR000EGJ	ChIP-seq	K562	MYC			https://www.encodeproject.org/files/ENCFF002CWH/@@download/ENCFF002CWH.bed.gz	http://hgdownload.soe.ucsc.edu/goldenPath/hg19/encodeDCC/wgEncodeAwgTfbsUniform/wgEncodeAwgTfbsSydhK562CmycIggrabUniPk.narrowPeak.gz		ENCODE Consortium Analysis Working Group
		ENCFF002CXG	ENCSR000DOF	ChIP-seq	K562	NELFE			https://www.encodeproject.org/files/ENCFF002CXG/@@download/ENCFF002CXG.bed.gz	http://hgdownload.soe.ucsc.edu/goldenPath/hg19/encodeDCC/wgEncodeAwgTfbsUniform/wgEncodeAwgTfbsSydhK562NelfeUniPk.narrowPeak.gz		ENCODE Consortium Analysis Working Group
		ENCFF002CXH	ENCSR000FAF	ChIP-seq	K562	NFE2			https://www.encodeproject.org/files/ENCFF002CXH/@@download/ENCFF002CXH.bed.gz	http://hgdownload.soe.ucsc.edu/goldenPath/hg19/encodeDCC/wgEncodeAwgTfbsUniform/wgEncodeAwgTfbsSydhK562Nfe2UniPk.narrowPeak.gz		ENCODE Consortium Analysis Working Group
		ENCFF002CXI	ENCSR000EGR	ChIP-seq	K562	NFYA			https://www.encodeproject.org/files/ENCFF002CXI/@@download/ENCFF002CXI.bed.gz	http://hgdownload.soe.ucsc.edu/goldenPath/hg19/encodeDCC/wgEncodeAwgTfbsUniform/wgEncodeAwgTfbsSydhK562NfyaUniPk.narrowPeak.gz		ENCODE Consortium Analysis Working Group
		ENCFF002CXJ	ENCSR000EGQ	ChIP-seq	K562	NFYB			https://www.encodeproject.org/files/ENCFF002CXJ/@@download/ENCFF002CXJ.bed.gz	http://hgdownload.soe.ucsc.edu/goldenPath/hg19/encodeDCC/wgEncodeAwgTfbsUniform/wgEncodeAwgTfbsSydhK562NfybUniPk.narrowPeak.gz		ENCODE Consortium Analysis Working Group
		ENCFF002CYM	ENCSR000EWH	ChIP-seq	K562	NR2C2/TR4			https://www.encodeproject.org/files/ENCFF002CYM/@@download/ENCFF002CYM.bed.gz	http://hgdownload.soe.ucsc.edu/goldenPath/hg19/encodeDCC/wgEncodeAwgTfbsUniform/wgEncodeAwgTfbsSydhK562Tr4UcdUniPk.narrowPeak.gz		ENCODE Consortium Analysis Working Group
		ENCFF002CME	ENCSR000BRS	ChIP-seq	K562	NR2F2			https://www.encodeproject.org/files/ENCFF002CME/@@download/ENCFF002CME.bed.gz	http://hgdownload.soe.ucsc.edu/goldenPath/hg19/encodeDCC/wgEncodeAwgTfbsUniform/wgEncodeAwgTfbsHaibK562Nr2f2sc271940V0422111UniPk.narrowPeak.gz		ENCODE Consortium Analysis Working Group
		ENCFF002CXK	ENCSR000EHH	ChIP-seq	K562	NRF1			https://www.encodeproject.org/files/ENCFF002CXK/@@download/ENCFF002CXK.bed.gz	http://hgdownload.soe.ucsc.edu/goldenPath/hg19/encodeDCC/wgEncodeAwgTfbsUniform/wgEncodeAwgTfbsSydhK562Nrf1IggrabUniPk.narrowPeak.gz		ENCODE Consortium Analysis Working Group
		ENCFF002CES	ENCSR000AQA	ChIP-seq	K562	KDM5B/PLU1			https://www.encodeproject.org/files/ENCFF002CES/@@download/ENCFF002CES.bed.gz	http://hgdownload.soe.ucsc.edu/goldenPath/hg19/encodeDCC/wgEncodeAwgTfbsUniform/wgEncodeAwgTfbsBroadK562Plu1UniPk.narrowPeak.gz		ENCODE Consortium Analysis Working Group
		ENCFF002CER	ENCSR000AQH	ChIP-seq	K562	PHF8			https://www.encodeproject.org/files/ENCFF002CER/@@download/ENCFF002CER.bed.gz	http://hgdownload.soe.ucsc.edu/goldenPath/hg19/encodeDCC/wgEncodeAwgTfbsUniform/wgEncodeAwgTfbsBroadK562Phf8a301772aUniPk.narrowPeak.gz		ENCODE Consortium Analysis Working Group
		ENCFF002CMG	ENCSR000BQY	ChIP-seq	K562	PML			https://www.encodeproject.org/files/ENCFF002CMG/@@download/ENCFF002CMG.bed.gz	http://hgdownload.soe.ucsc.edu/goldenPath/hg19/encodeDCC/wgEncodeAwgTfbsUniform/wgEncodeAwgTfbsHaibK562Pmlsc71910V0422111UniPk.narrowPeak.gz		ENCODE Consortium Analysis Working Group
		ENCFF002CMK	ENCSR000BKV	ChIP-seq	K562	RAD21			https://www.encodeproject.org/files/ENCFF002CMK/@@download/ENCFF002CMK.bed.gz	http://hgdownload.soe.ucsc.edu/goldenPath/hg19/encodeDCC/wgEncodeAwgTfbsUniform/wgEncodeAwgTfbsHaibK562Rad21V0416102UniPk.narrowPeak.gz		ENCODE Consortium Analysis Working Group
		ENCFF002CXU	ENCSR000FAD	ChIP-seq	K562	RAD21			https://www.encodeproject.org/files/ENCFF002CXU/@@download/ENCFF002CXU.bed.gz	http://hgdownload.soe.ucsc.edu/goldenPath/hg19/encodeDCC/wgEncodeAwgTfbsUniform/wgEncodeAwgTfbsSydhK562Rad21UniPk.narrowPeak.gz		ENCODE Consortium Analysis Working Group
		ENCFF002CEU	ENCSR000AQI	ChIP-seq	K562	RBBP5			https://www.encodeproject.org/files/ENCFF002CEU/@@download/ENCFF002CEU.bed.gz	http://hgdownload.soe.ucsc.edu/goldenPath/hg19/encodeDCC/wgEncodeAwgTfbsUniform/wgEncodeAwgTfbsBroadK562Rbbp5a300109aUniPk.narrowPeak.gz		ENCODE Consortium Analysis Working Group
		ENCFF002CWJ	ENCSR000EGC	ChIP-seq	K562	RCOR1			https://www.encodeproject.org/files/ENCFF002CWJ/@@download/ENCFF002CWJ.bed.gz	http://hgdownload.soe.ucsc.edu/goldenPath/hg19/encodeDCC/wgEncodeAwgTfbsUniform/wgEncodeAwgTfbsSydhK562Corestab24166IggrabUniPk.narrowPeak.gz		ENCODE Consortium Analysis Working Group
		ENCFF002CWK	ENCSR000EGG	ChIP-seq	K562	RCOR1			https://www.encodeproject.org/files/ENCFF002CWK/@@download/ENCFF002CWK.bed.gz	http://hgdownload.soe.ucsc.edu/goldenPath/hg19/encodeDCC/wgEncodeAwgTfbsUniform/wgEncodeAwgTfbsSydhK562Corestsc30189IggrabUniPk.narrowPeak.gz		ENCODE Consortium Analysis Working Group
		ENCFF002CXW	ENCSR000DOI	ChIP-seq	K562	POLR3A			https://www.encodeproject.org/files/ENCFF002CXW/@@download/ENCFF002CXW.bed.gz	http://hgdownload.soe.ucsc.edu/goldenPath/hg19/encodeDCC/wgEncodeAwgTfbsUniform/wgEncodeAwgTfbsSydhK562Rpc155UniPk.narrowPeak.gz		ENCODE Consortium Analysis Working Group
		ENCFF002CMF	ENCSR000BMW	ChIP-seq	K562	REST/NRSF			https://www.encodeproject.org/files/ENCFF002CMF/@@download/ENCFF002CMF.bed.gz	http://hgdownload.soe.ucsc.edu/goldenPath/hg19/encodeDCC/wgEncodeAwgTfbsUniform/wgEncodeAwgTfbsHaibK562NrsfV0416102UniPk.narrowPeak.gz		ENCODE Consortium Analysis Working Group
		ENCFF002CXV	ENCSR000EGO	ChIP-seq	K562	RFX5			https://www.encodeproject.org/files/ENCFF002CXV/@@download/ENCFF002CXV.bed.gz	http://hgdownload.soe.ucsc.edu/goldenPath/hg19/encodeDCC/wgEncodeAwgTfbsUniform/wgEncodeAwgTfbsSydhK562Rfx5IggrabUniPk.narrowPeak.gz		ENCODE Consortium Analysis Working Group
		ENCFF002CEV	ENCSR000AQJ	ChIP-seq	K562	SAP30			https://www.encodeproject.org/files/ENCFF002CEV/@@download/ENCFF002CEV.bed.gz	http://hgdownload.soe.ucsc.edu/goldenPath/hg19/encodeDCC/wgEncodeAwgTfbsUniform/wgEncodeAwgTfbsBroadK562Sap3039731UniPk.narrowPeak.gz		ENCODE Consortium Analysis Working Group
		ENCFF002CXY	ENCSR000EWI	ChIP-seq	K562	SETDB1			https://www.encodeproject.org/files/ENCFF002CXY/@@download/ENCFF002CXY.bed.gz	http://hgdownload.soe.ucsc.edu/goldenPath/hg19/encodeDCC/wgEncodeAwgTfbsUniform/wgEncodeAwgTfbsSydhK562Setdb1MnasedUcdUniPk.narrowPeak.gz		ENCODE Consortium Analysis Working Group
		ENCFF002CXX	ENCSR000EWD	ChIP-seq	K562	SETDB1			https://www.encodeproject.org/files/ENCFF002CXX/@@download/ENCFF002CXX.bed.gz	http://hgdownload.soe.ucsc.edu/goldenPath/hg19/encodeDCC/wgEncodeAwgTfbsUniform/wgEncodeAwgTfbsSydhK562Setdb1UcdUniPk.narrowPeak.gz		ENCODE Consortium Analysis Working Group
		ENCFF002CML	ENCSR000BLR	ChIP-seq	K562	SIN3A			https://www.encodeproject.org/files/ENCFF002CML/@@download/ENCFF002CML.bed.gz	http://hgdownload.soe.ucsc.edu/goldenPath/hg19/encodeDCC/wgEncodeAwgTfbsUniform/wgEncodeAwgTfbsHaibK562Sin3ak20V0416101UniPk.narrowPeak.gz		ENCODE Consortium Analysis Working Group
		ENCFF002CXZ	ENCSR000DOH	ChIP-seq	K562	SIRT6			https://www.encodeproject.org/files/ENCFF002CXZ/@@download/ENCFF002CXZ.bed.gz	http://hgdownload.soe.ucsc.edu/goldenPath/hg19/encodeDCC/wgEncodeAwgTfbsUniform/wgEncodeAwgTfbsSydhK562Sirt6UniPk.narrowPeak.gz		ENCODE Consortium Analysis Working Group
		ENCFF002CMM	ENCSR000BGX	ChIP-seq	K562	SIX5			https://www.encodeproject.org/files/ENCFF002CMM/@@download/ENCFF002CMM.bed.gz	http://hgdownload.soe.ucsc.edu/goldenPath/hg19/encodeDCC/wgEncodeAwgTfbsUniform/wgEncodeAwgTfbsHaibK562Six5Pcr1xUniPk.narrowPeak.gz		ENCODE Consortium Analysis Working Group
		ENCFF002CVT	ENCSR000EHO	ChIP-seq	K562	SMARCA4/BRG1			https://www.encodeproject.org/files/ENCFF002CVT/@@download/ENCFF002CVT.bed.gz	http://hgdownload.soe.ucsc.edu/goldenPath/hg19/encodeDCC/wgEncodeAwgTfbsUniform/wgEncodeAwgTfbsSydhK562Brg1IggmusUniPk.narrowPeak.gz		ENCODE Consortium Analysis Working Group
		ENCFF002CWU	ENCSR000EHN	ChIP-seq	K562	SMARCB1/Ini			https://www.encodeproject.org/files/ENCFF002CWU/@@download/ENCFF002CWU.bed.gz	http://hgdownload.soe.ucsc.edu/goldenPath/hg19/encodeDCC/wgEncodeAwgTfbsUniform/wgEncodeAwgTfbsSydhK562Ini1IggmusUniPk.narrowPeak.gz		ENCODE Consortium Analysis Working Group
		ENCFF002CYA	ENCSR000EGW	ChIP-seq	K562	SMC3			https://www.encodeproject.org/files/ENCFF002CYA/@@download/ENCFF002CYA.bed.gz	http://hgdownload.soe.ucsc.edu/goldenPath/hg19/encodeDCC/wgEncodeAwgTfbsUniform/wgEncodeAwgTfbsSydhK562Smc3ab9263IggrabUniPk.narrowPeak.gz		ENCODE Consortium Analysis Working Group
		ENCFF002CMN	ENCSR000BKO	ChIP-seq	K562	SP1			https://www.encodeproject.org/files/ENCFF002CMN/@@download/ENCFF002CMN.bed.gz	http://hgdownload.soe.ucsc.edu/goldenPath/hg19/encodeDCC/wgEncodeAwgTfbsUniform/wgEncodeAwgTfbsHaibK562Sp1Pcr1xUniPk.narrowPeak.gz		ENCODE Consortium Analysis Working Group
		ENCFF002CMO	ENCSR000BNL	ChIP-seq	K562	SP2			https://www.encodeproject.org/files/ENCFF002CMO/@@download/ENCFF002CMO.bed.gz	http://hgdownload.soe.ucsc.edu/goldenPath/hg19/encodeDCC/wgEncodeAwgTfbsUniform/wgEncodeAwgTfbsHaibK562Sp2sc643V0416102UniPk.narrowPeak.gz		ENCODE Consortium Analysis Working Group
		ENCFF002CMJ	ENCSR000BGW	ChIP-seq	K562	SPI1			https://www.encodeproject.org/files/ENCFF002CMJ/@@download/ENCFF002CMJ.bed.gz	http://hgdownload.soe.ucsc.edu/goldenPath/hg19/encodeDCC/wgEncodeAwgTfbsUniform/wgEncodeAwgTfbsHaibK562Pu1Pcr1xUniPk.narrowPeak.gz		ENCODE Consortium Analysis Working Group
		ENCFF002CMP	ENCSR000BLK	ChIP-seq	K562	SRF			https://www.encodeproject.org/files/ENCFF002CMP/@@download/ENCFF002CMP.bed.gz	http://hgdownload.soe.ucsc.edu/goldenPath/hg19/encodeDCC/wgEncodeAwgTfbsUniform/wgEncodeAwgTfbsHaibK562SrfV0416101UniPk.narrowPeak.gz		ENCODE Consortium Analysis Working Group
		ENCFF002CMQ	ENCSR000BRR	ChIP-seq	K562	STAT5A			https://www.encodeproject.org/files/ENCFF002CMQ/@@download/ENCFF002CMQ.bed.gz	http://hgdownload.soe.ucsc.edu/goldenPath/hg19/encodeDCC/wgEncodeAwgTfbsUniform/wgEncodeAwgTfbsHaibK562Stat5asc74442V0422111UniPk.narrowPeak.gz		ENCODE Consortium Analysis Working Group
		ENCFF002CMR	ENCSR000BKS	ChIP-seq	K562	TAF1			https://www.encodeproject.org/files/ENCFF002CMR/@@download/ENCFF002CMR.bed.gz	http://hgdownload.soe.ucsc.edu/goldenPath/hg19/encodeDCC/wgEncodeAwgTfbsUniform/wgEncodeAwgTfbsHaibK562Taf1V0416101UniPk.narrowPeak.gz		ENCODE Consortium Analysis Working Group
		ENCFF002CMS	ENCSR000BNM	ChIP-seq	K562	TAF7			https://www.encodeproject.org/files/ENCFF002CMS/@@download/ENCFF002CMS.bed.gz	http://hgdownload.soe.ucsc.edu/goldenPath/hg19/encodeDCC/wgEncodeAwgTfbsUniform/wgEncodeAwgTfbsHaibK562Taf7sc101167V0416101UniPk.narrowPeak.gz		ENCODE Consortium Analysis Working Group
		ENCFF002CYH	ENCSR000EHB	ChIP-seq	K562	TAL1			https://www.encodeproject.org/files/ENCFF002CYH/@@download/ENCFF002CYH.bed.gz	http://hgdownload.soe.ucsc.edu/goldenPath/hg19/encodeDCC/wgEncodeAwgTfbsUniform/wgEncodeAwgTfbsSydhK562Tal1sc12984IggmusUniPk.narrowPeak.gz		ENCODE Consortium Analysis Working Group
		ENCFF002CYJ	ENCSR000EGB	ChIP-seq	K562	TBL1XR1			https://www.encodeproject.org/files/ENCFF002CYJ/@@download/ENCFF002CYJ.bed.gz	http://hgdownload.soe.ucsc.edu/goldenPath/hg19/encodeDCC/wgEncodeAwgTfbsUniform/wgEncodeAwgTfbsSydhK562Tblr1ab24550IggrabUniPk.narrowPeak.gz		ENCODE Consortium Analysis Working Group
		ENCFF002CYI	ENCSR000EGA	ChIP-seq	K562	TBL1XR1			https://www.encodeproject.org/files/ENCFF002CYI/@@download/ENCFF002CYI.bed.gz	http://hgdownload.soe.ucsc.edu/goldenPath/hg19/encodeDCC/wgEncodeAwgTfbsUniform/wgEncodeAwgTfbsSydhK562Tblr1nb600270IggrabUniPk.narrowPeak.gz		ENCODE Consortium Analysis Working Group
		ENCFF002CYK	ENCSR000EHA	ChIP-seq	K562	TBP			https://www.encodeproject.org/files/ENCFF002CYK/@@download/ENCFF002CYK.bed.gz	http://hgdownload.soe.ucsc.edu/goldenPath/hg19/encodeDCC/wgEncodeAwgTfbsUniform/wgEncodeAwgTfbsSydhK562TbpIggmusUniPk.narrowPeak.gz		ENCODE Consortium Analysis Working Group
		ENCFF002CMT	ENCSR000BRK	ChIP-seq	K562	TEAD4			https://www.encodeproject.org/files/ENCFF002CMT/@@download/ENCFF002CMT.bed.gz	http://hgdownload.soe.ucsc.edu/goldenPath/hg19/encodeDCC/wgEncodeAwgTfbsUniform/wgEncodeAwgTfbsHaibK562Tead4sc101184V0422111UniPk.narrowPeak.gz		ENCODE Consortium Analysis Working Group
		ENCFF002CMU	ENCSR000BNN	ChIP-seq	K562	THAP1			https://www.encodeproject.org/files/ENCFF002CMU/@@download/ENCFF002CMU.bed.gz	http://hgdownload.soe.ucsc.edu/goldenPath/hg19/encodeDCC/wgEncodeAwgTfbsUniform/wgEncodeAwgTfbsHaibK562Thap1sc98174V0416101UniPk.narrowPeak.gz		ENCODE Consortium Analysis Working Group
		ENCFF002CXA	ENCSR000EVY	ChIP-seq	K562	TRIM28			https://www.encodeproject.org/files/ENCFF002CXA/@@download/ENCFF002CXA.bed.gz	http://hgdownload.soe.ucsc.edu/goldenPath/hg19/encodeDCC/wgEncodeAwgTfbsUniform/wgEncodeAwgTfbsHaibK562Trim28sc81411V0422111UniPk.narrowPeak.gz		ENCODE Consortium Analysis Working Group
		ENCFF002CYN	ENCSR000EFW	ChIP-seq	K562	UBTF			https://www.encodeproject.org/files/ENCFF002CYN/@@download/ENCFF002CYN.bed.gz	http://hgdownload.soe.ucsc.edu/goldenPath/hg19/encodeDCC/wgEncodeAwgTfbsUniform/wgEncodeAwgTfbsSydhK562Ubfsc13125IggmusUniPk.narrowPeak.gz		ENCODE Consortium Analysis Working Group
		ENCFF002CYO	ENCSR000EFZ	ChIP-seq	K562	UBTF			https://www.encodeproject.org/files/ENCFF002CYO/@@download/ENCFF002CYO.bed.gz	http://hgdownload.soe.ucsc.edu/goldenPath/hg19/encodeDCC/wgEncodeAwgTfbsUniform/wgEncodeAwgTfbsSydhK562Ubtfsab1404509IggmusUniPk.narrowPeak.gz		ENCODE Consortium Analysis Working Group
		ENCFF002CMV	ENCSR000BKT	ChIP-seq	K562	USF1			https://www.encodeproject.org/files/ENCFF002CMV/@@download/ENCFF002CMV.bed.gz	http://hgdownload.soe.ucsc.edu/goldenPath/hg19/encodeDCC/wgEncodeAwgTfbsUniform/wgEncodeAwgTfbsHaibK562Usf1V0416101UniPk.narrowPeak.gz		ENCODE Consortium Analysis Working Group
		ENCFF002CYP	ENCSR000EHG	ChIP-seq	K562	USF2			https://www.encodeproject.org/files/ENCFF002CYP/@@download/ENCFF002CYP.bed.gz	http://hgdownload.soe.ucsc.edu/goldenPath/hg19/encodeDCC/wgEncodeAwgTfbsUniform/wgEncodeAwgTfbsSydhK562Usf2IggrabUniPk.narrowPeak.gz		ENCODE Consortium Analysis Working Group
		ENCFF002CMX	ENCSR000BMH	ChIP-seq	K562	YY1			https://www.encodeproject.org/files/ENCFF002CMX/@@download/ENCFF002CMX.bed.gz	http://hgdownload.soe.ucsc.edu/goldenPath/hg19/encodeDCC/wgEncodeAwgTfbsUniform/wgEncodeAwgTfbsHaibK562Yy1V0416102UniPk.narrowPeak.gz		ENCODE Consortium Analysis Working Group
		ENCFF002CMW	ENCSR000BKU	ChIP-seq	K562	YY1			https://www.encodeproject.org/files/ENCFF002CMW/@@download/ENCFF002CMW.bed.gz	http://hgdownload.soe.ucsc.edu/goldenPath/hg19/encodeDCC/wgEncodeAwgTfbsUniform/wgEncodeAwgTfbsSydhK562Yy1UcdUniPk.narrowPeak.gz		ENCODE Consortium Analysis Working Group
		ENCFF002CYQ	ENCSR000EWF	ChIP-seq	K562	YY1			https://www.encodeproject.org/files/ENCFF002CYQ/@@download/ENCFF002CYQ.bed.gz	http://hgdownload.soe.ucsc.edu/goldenPath/hg19/encodeDCC/wgEncodeAwgTfbsUniform/wgEncodeAwgTfbsHaibK562Yy1V0416101UniPk.narrowPeak.gz		ENCODE Consortium Analysis Working Group
		ENCFF002CMY	ENCSR000BKF	ChIP-seq	K562	ZBTB33			https://www.encodeproject.org/files/ENCFF002CMY/@@download/ENCFF002CMY.bed.gz	http://hgdownload.soe.ucsc.edu/goldenPath/hg19/encodeDCC/wgEncodeAwgTfbsUniform/wgEncodeAwgTfbsHaibK562Zbtb7asc34508V0416101UniPk.narrowPeak.gz		ENCODE Consortium Analysis Working Group
		ENCFF002CMZ	ENCSR000BME	ChIP-seq	K562	ZBTB7A			https://www.encodeproject.org/files/ENCFF002CMZ/@@download/ENCFF002CMZ.bed.gz	http://hgdownload.soe.ucsc.edu/goldenPath/hg19/encodeDCC/wgEncodeAwgTfbsUniform/wgEncodeAwgTfbsHaibK562Zbtb33Pcr1xUniPk.narrowPeak.gz		ENCODE Consortium Analysis Working Group
		ENCFF002CYR	ENCSR000EGP	ChIP-seq	K562	ZNF143			https://www.encodeproject.org/files/ENCFF002CYR/@@download/ENCFF002CYR.bed.gz	http://hgdownload.soe.ucsc.edu/goldenPath/hg19/encodeDCC/wgEncodeAwgTfbsUniform/wgEncodeAwgTfbsSydhK562Znf143IggrabUniPk.narrowPeak.gz		ENCODE Consortium Analysis Working Group
		ENCFF002CYS	ENCSR000EWN	ChIP-seq	K562	ZNF263			https://www.encodeproject.org/files/ENCFF002CYS/@@download/ENCFF002CYS.bed.gz	http://hgdownload.soe.ucsc.edu/goldenPath/hg19/encodeDCC/wgEncodeAwgTfbsUniform/wgEncodeAwgTfbsSydhK562Znf263UcdUniPk.narrowPeak.gz		ENCODE Consortium Analysis Working Group
		ENCFF002CYT	ENCSR000EWE	ChIP-seq	K562	ZNF274			https://www.encodeproject.org/files/ENCFF002CYT/@@download/ENCFF002CYT.bed.gz	http://hgdownload.soe.ucsc.edu/goldenPath/hg19/encodeDCC/wgEncodeAwgTfbsUniform/wgEncodeAwgTfbsSydhK562Znf274UcdUniPk.narrowPeak.gz		ENCODE Consortium Analysis Working Group
		ENCFF002CYU	ENCSR000EVX	ChIP-seq	K562	ZNF274			https://www.encodeproject.org/files/ENCFF002CYU/@@download/ENCFF002CYU.bed.gz	http://hgdownload.soe.ucsc.edu/goldenPath/hg19/encodeDCC/wgEncodeAwgTfbsUniform/wgEncodeAwgTfbsSydhK562Znf274m01UcdUniPk.narrowPeak.gz		ENCODE Consortium Analysis Working Group
ChromHMM
ENCODE bed accession	ENCODE Experiment accession	Assay	Cell line	File download URL	Original download URL	Lab	GEO
ENCFF001TDN	ENCSR052IZW	HMM predicted chromatin state	K562	https://www.encodeproject.org/files/ENCFF001TDN/@@download/ENCFF001TDN.bed.gz	http://hgdownload.cse.ucsc.edu/goldenPath/hg19/encodeDCC/wgEncodeBroadHmm/wgEncodeBroadHmmK562HMM.bed.gz	Broad	GSM936088

## Sheet: Table S4 ENC data for GM12878
Histone mods
ENCODE fastq accession	ENCODE bam file accession	ENCODE bed narrowPeak accession (optimal IDR thresholded peaks)	ENCODE Experiment accession	Assay	Cell line	Target	Biological replicate(s)	Technical replicate(s)	File download URL	Original download URL	Lab	Analysis Lab	GEO
ENCFF000ARP			ENCSR000AKB	ChIP-seq	GM12878	CTCF	2	2_1	https://www.encodeproject.org/files/ENCFF000ARP/@@download/ENCFF000ARP.fastq.gz	http://hgdownload.soe.ucsc.edu/goldenPath/hg19/encodeDCC/wgEncodeBroadHistone/wgEncodeBroadHistoneGm12878CtcfStdRawDataRep1.fastq.gz	Bradley Bernstein, Broad		GSM733752
ENCFF000ARV			ENCSR000AKB	ChIP-seq	GM12878	CTCF	1	1_1	https://www.encodeproject.org/files/ENCFF000ARV/@@download/ENCFF000ARV.fastq.gz	http://hgdownload.soe.ucsc.edu/goldenPath/hg19/encodeDCC/wgEncodeBroadHistone/wgEncodeBroadHistoneGm12878CtcfStdRawDataRep2.fastq.gz	Bradley Bernstein, Broad		GSM733752
ENCFF000ASC			ENCSR000AOV	ChIP-seq	GM12878	H2AFZ	1	1_1	https://www.encodeproject.org/files/ENCFF000ASC/@@download/ENCFF000ASC.fastq.gz	http://hgdownload.soe.ucsc.edu/goldenPath/hg19/encodeDCC/wgEncodeBroadHistone/wgEncodeBroadHistoneGm12878H2azStdRawDataRep1.fastq.gz	Bradley Bernstein, Broad		GSM733767
ENCFF000ASD			ENCSR000AOV	ChIP-seq	GM12878	H2AFZ	2	2_1	https://www.encodeproject.org/files/ENCFF000ASD/@@download/ENCFF000ASD.fastq.gz	http://hgdownload.soe.ucsc.edu/goldenPath/hg19/encodeDCC/wgEncodeBroadHistone/wgEncodeBroadHistoneGm12878H2azStdRawDataRep2.fastq.gz	Bradley Bernstein, Broad		GSM733767
ENCFF000ASP			ENCSR000AKC	ChIP-seq	GM12878	H3K27ac	2	2_1	https://www.encodeproject.org/files/ENCFF000ASP/@@download/ENCFF000ASP.fastq.gz	http://hgdownload.soe.ucsc.edu/goldenPath/hg19/encodeDCC/wgEncodeBroadHistone/wgEncodeBroadHistoneGm12878H3k27acStdRawDataRep1.fastq.gz	Bradley Bernstein, Broad		GSM733771
ENCFF000ASU			ENCSR000AKC	ChIP-seq	GM12878	H3K27ac	1	1_1	https://www.encodeproject.org/files/ENCFF000ASU/@@download/ENCFF000ASU.fastq.gz	http://hgdownload.soe.ucsc.edu/goldenPath/hg19/encodeDCC/wgEncodeBroadHistone/wgEncodeBroadHistoneGm12878H3k27acStdRawDataRep2.fastq.gz	Bradley Bernstein, Broad		GSM733771
ENCFF000ASV			ENCSR000AKD	ChIP-seq	GM12878	H3K27me3	2	2_1	https://www.encodeproject.org/files/ENCFF000ASV/@@download/ENCFF000ASV.fastq.gz	http://hgdownload.soe.ucsc.edu/goldenPath/hg19/encodeDCC/wgEncodeBroadHistone/wgEncodeBroadHistoneGm12878H3k27me3StdRawDataRep1.fastq.gz	Bradley Bernstein, Broad		GSM733758
ENCFF000ASW			ENCSR000AKD	ChIP-seq	GM12878	H3K27me3	3	3_1	https://www.encodeproject.org/files/ENCFF000ASW/@@download/ENCFF000ASW.fastq.gz	http://hgdownload.soe.ucsc.edu/goldenPath/hg19/encodeDCC/wgEncodeBroadHistone/wgEncodeBroadHistoneGm12878H3k27me3StdRawDataRep2.fastq.gz	Bradley Bernstein, Broad		GSM733758
ENCFF000ASZ			ENCSR000AKD	ChIP-seq	GM12878	H3K27me3	1	1_1	https://www.encodeproject.org/files/ENCFF000ASZ/@@download/ENCFF000ASZ.fastq.gz	http://hgdownload.soe.ucsc.edu/goldenPath/hg19/encodeDCC/wgEncodeBroadHistone/wgEncodeBroadHistoneGm12878H3k27me3StdRawDataRep3V2.fastq.gz	Bradley Bernstein, Broad		GSM733758
ENCFF000ATJ			ENCSR000AKE	ChIP-seq	GM12878	H3K36me3	2	2_1	https://www.encodeproject.org/files/ENCFF000ATJ/@@download/ENCFF000ATJ.fastq.gz	http://hgdownload.soe.ucsc.edu/goldenPath/hg19/encodeDCC/wgEncodeBroadHistone/wgEncodeBroadHistoneGm12878H3k36me3StdRawDataRep1.fastq.gz	Bradley Bernstein, Broad		GSM733679
ENCFF000ATN			ENCSR000AKE	ChIP-seq	GM12878	H3K36me3	1	1_1	https://www.encodeproject.org/files/ENCFF000ATN/@@download/ENCFF000ATN.fastq.gz	http://hgdownload.soe.ucsc.edu/goldenPath/hg19/encodeDCC/wgEncodeBroadHistone/wgEncodeBroadHistoneGm12878H3k36me3StdRawDataRep2.fastq.gz	Bradley Bernstein, Broad		GSM733679
ENCFF000ASM			ENCSR000AKF	ChIP-seq	GM12878	H3K4me1	1	1_1	https://www.encodeproject.org/files/ENCFF000ASM/@@download/ENCFF000ASM.fastq.gz	http://hgdownload.soe.ucsc.edu/goldenPath/hg19/encodeDCC/wgEncodeBroadHistone/wgEncodeBroadHistoneGm12878H3k4me1StdRawDataRep1.fastq.gz	Bradley Bernstein, Broad
ENCFF000ATK			ENCSR000AKF	ChIP-seq	GM12878	H3K4me1	2	2_1	https://www.encodeproject.org/files/ENCFF000ATK/@@download/ENCFF000ATK.fastq.gz	http://hgdownload.soe.ucsc.edu/goldenPath/hg19/encodeDCC/wgEncodeBroadHistone/wgEncodeBroadHistoneGm12878H3k4me1StdRawDataRep2.fastq.gz	Bradley Bernstein, Broad		GSM733772
ENCFF000ATO			ENCSR000AKG	ChIP-seq	GM12878	H3K4me2	1	1_1	https://www.encodeproject.org/files/ENCFF000ATO/@@download/ENCFF000ATO.fastq.gz	http://hgdownload.soe.ucsc.edu/goldenPath/hg19/encodeDCC/wgEncodeBroadHistone/wgEncodeBroadHistoneGm12878H3k4me2StdRawDataRep1.fastq.gz	Bradley Bernstein, Broad		GSM733769
ENCFF000ATW			ENCSR000AKG	ChIP-seq	GM12878	H3K4me2	2	2_1	https://www.encodeproject.org/files/ENCFF000ATW/@@download/ENCFF000ATW.fastq.gz	http://hgdownload.soe.ucsc.edu/goldenPath/hg19/encodeDCC/wgEncodeBroadHistone/wgEncodeBroadHistoneGm12878H3k4me2StdRawDataRep2.fastq.gz	Bradley Bernstein, Broad		GSM733769
ENCFF000ATZ			ENCSR000AKA	ChIP-seq	GM12878	H3K4me3	2	2_1	https://www.encodeproject.org/files/ENCFF000ATZ/@@download/ENCFF000ATZ.fastq.gz	http://hgdownload.soe.ucsc.edu/goldenPath/hg19/encodeDCC/wgEncodeBroadHistone/wgEncodeBroadHistoneGm12878H3k4me3StdRawDataRep2.fastq.gz	Bradley Bernstein, Broad		GSM733708
ENCFF000AUB			ENCSR000AKA	ChIP-seq	GM12878	H3K4me3	1	1_1	https://www.encodeproject.org/files/ENCFF000AUB/@@download/ENCFF000AUB.fastq.gz	http://hgdownload.soe.ucsc.edu/goldenPath/hg19/encodeDCC/wgEncodeBroadHistone/wgEncodeBroadHistoneGm12878H3k4me3StdRawDataRep1.fastq.gz	Bradley Bernstein, Broad
ENCFF000AUC			ENCSR000AOW	ChIP-seq	GM12878	H3K79me2	2	2_1	https://www.encodeproject.org/files/ENCFF000AUC/@@download/ENCFF000AUC.fastq.gz	http://hgdownload.soe.ucsc.edu/goldenPath/hg19/encodeDCC/wgEncodeBroadHistone/wgEncodeBroadHistoneGm12878H3k79me2StdRawDataRep1.fastq.gz	Bradley Bernstein, Broad		GSM733736
ENCFF000AUD			ENCSR000AOW	ChIP-seq	GM12878	H3K79me2	1	1_1	https://www.encodeproject.org/files/ENCFF000AUD/@@download/ENCFF000AUD.fastq.gz	http://hgdownload.soe.ucsc.edu/goldenPath/hg19/encodeDCC/wgEncodeBroadHistone/wgEncodeBroadHistoneGm12878H3k79me2StdRawDataRep2.fastq.gz	Bradley Bernstein, Broad		GSM733736
ENCFF000AUM			ENCSR000AKH	ChIP-seq	GM12878	H3K9ac	2	2_1	https://www.encodeproject.org/files/ENCFF000AUM/@@download/ENCFF000AUM.fastq.gz	http://hgdownload.soe.ucsc.edu/goldenPath/hg19/encodeDCC/wgEncodeBroadHistone/wgEncodeBroadHistoneGm12878H3k9acStdRawDataRep1.fastq.gz	Bradley Bernstein, Broad		GSM733677
ENCFF000AUN			ENCSR000AKH	ChIP-seq	GM12878	H3K9ac	1	1_1	https://www.encodeproject.org/files/ENCFF000AUN/@@download/ENCFF000AUN.fastq.gz	http://hgdownload.soe.ucsc.edu/goldenPath/hg19/encodeDCC/wgEncodeBroadHistone/wgEncodeBroadHistoneGm12878H3k9acStdRawDataRep2.fastq.gz	Bradley Bernstein, Broad		GSM733677
ENCFF000AUK			ENCSR000AOX	ChIP-seq	GM12878	H3K9me3	1	1_1	https://www.encodeproject.org/files/ENCFF000AUK/@@download/ENCFF000AUK.fastq.gz	http://hgdownload.soe.ucsc.edu/goldenPath/hg19/encodeDCC/wgEncodeBroadHistone/wgEncodeBroadHistoneGm12878H3k9me3StdRawDataRep1.fastq.gz	Bradley Bernstein, Broad		GSM733664
ENCFF000AUO			ENCSR000AOX	ChIP-seq	GM12878	H3K9me3	2	2_1	https://www.encodeproject.org/files/ENCFF000AUO/@@download/ENCFF000AUO.fastq.gz	http://hgdownload.soe.ucsc.edu/goldenPath/hg19/encodeDCC/wgEncodeBroadHistone/wgEncodeBroadHistoneGm12878H3k9me3StdRawDataRep2.fastq.gz	Bradley Bernstein, Broad		GSM733664
ENCFF000AUP			ENCSR000AOX	ChIP-seq	GM12878	H3K9me3	3	3_1	https://www.encodeproject.org/files/ENCFF000AUP/@@download/ENCFF000AUP.fastq.gz	http://hgdownload.soe.ucsc.edu/goldenPath/hg19/encodeDCC/wgEncodeBroadHistone/wgEncodeBroadHistoneGm12878H3k9me3StdRawDataRep3.fastq.gz	Bradley Bernstein, Broad		GSM733664
ENCFF000AVB			ENCSR000AKI	ChIP-seq	GM12878	H4K20me1	2	2_1	https://www.encodeproject.org/files/ENCFF000AVB/@@download/ENCFF000AVB.fastq.gz	http://hgdownload.soe.ucsc.edu/goldenPath/hg19/encodeDCC/wgEncodeBroadHistone/wgEncodeBroadHistoneGm12878H4k20me1StdRawDataRep1.fastq.gz	Bradley Bernstein, Broad		GSM733642
ENCFF000AVC			ENCSR000AKI	ChIP-seq	GM12878	H4K20me1	1	1_1	https://www.encodeproject.org/files/ENCFF000AVC/@@download/ENCFF000AVC.fastq.gz	http://hgdownload.soe.ucsc.edu/goldenPath/hg19/encodeDCC/wgEncodeBroadHistone/wgEncodeBroadHistoneGm12878H4k20me1StdRawDataRep2.fastq.gz	Bradley Bernstein, Broad		GSM733642
ENCFF000ARK			ENCSR000AKJ	ChIP-seq	GM12878	input library, Control ChIP-seq on human K562	1	1_1	https://www.encodeproject.org/files/ENCFF000ARK/@@download/ENCFF000ARK.fastq.gz	http://hgdownload.soe.ucsc.edu/goldenPath/hg19/encodeDCC/wgEncodeBroadHistone/wgEncodeBroadHistoneGm12878ControlStdRawDataRep1.fastq.gz	Bradley Bernstein, Broad		GSM733742
ENCFF000ARO			ENCSR000AKJ	ChIP-seq	GM12878	input library, Control ChIP-seq on human K562	2	2_1	https://www.encodeproject.org/files/ENCFF000ARO/@@download/ENCFF000ARO.fastq.gz	http://hgdownload.soe.ucsc.edu/goldenPath/hg19/encodeDCC/wgEncodeBroadHistone/wgEncodeBroadHistoneGm12878ControlStdRawDataRep2.fastq.gz	Bradley Bernstein, Broad		GSM733742
RNA Pol
ENCODE fastq accession	ENCODE bam file accession	ENCODE bed narrowPeak accession (optimal IDR thresholded peaks)	ENCODE Experiment accession	Assay	Cell line	Target	Biological replicate(s)	Technical replicate(s)	File download URL	Original download URL	Lab	Analysis Lab	GEO
						Pol2	1		dataVersion=ENCODE Nov 2008 Freeze	http://hgdownload.cse.ucsc.edu/goldenpath/hg19/encodeDCC/wgEncodeSydhTfbs/wgEncodeSydhTfbsGm12878Pol2RawDataRep1.fastq.gz	lab=Yale		GSM935412
						Pol2	2		dataVersion=ENCODE Nov 2008 Freeze	http://hgdownload.cse.ucsc.edu/goldenpath/hg19/encodeDCC/wgEncodeSydhTfbs/wgEncodeSydhTfbsGm12878Pol2RawDataRep2.fastq.gz	lab=Yale		GSM935412
						Input	1		dataVersion=ENCODE Nov 2008 Freeze	http://hgdownload.cse.ucsc.edu/goldenpath/hg19/encodeDCC/wgEncodeSydhTfbs/wgEncodeSydhTfbsGm12878InputRawData.fastq.gz	lab=Yale		GSM935413
Dnase-seq
ENCODE fastq accession	ENCODE bam file accession	ENCODE bed narrowPeak accession (optimal IDR thresholded peaks)	ENCODE Experiment accession	Assay	Cell line	Target	Biological replicate(s)	Technical replicate(s)	File download URL	Original download URL	Lab	Data Analysis Lab	GEO
	ENCFF000SKV		ENCSR000EJD	DNase-seq	cell=GM12878	Dnase I HS	1		https://www.encodeproject.org/files/ENCFF000SKV/@@download/ENCFF000SKV.bam	http://hgdownload.soe.ucsc.edu/goldenPath/hg19/encodeDCC/wgEncodeOpenChromDnase/wgEncodeOpenChromDnaseGm12878AlnRep1.bam	Gregory Crawford, Duke
			ENCSR000EJD	DNase-seq	cell=GM12878	Dnase I HS	1			http://hgdownload.soe.ucsc.edu/goldenPath/hg19/encodeDCC/wgEncodeOpenChromDnase/wgEncodeOpenChromDnaseGm12878AlnRep1.bam.bai	Gregory Crawford, Duke
	ENCFF000SKW		ENCSR000EJD	DNase-seq	cell=GM12878	Dnase I HS	2		https://www.encodeproject.org/files/ENCFF000SKW/@@download/ENCFF000SKW.bam	http://hgdownload.soe.ucsc.edu/goldenPath/hg19/encodeDCC/wgEncodeOpenChromDnase/wgEncodeOpenChromDnaseGm12878AlnRep2.bam	Gregory Crawford, Duke
			ENCSR000EJD	DNase-seq	cell=GM12878	Dnase I HS	2			http://hgdownload.soe.ucsc.edu/goldenPath/hg19/encodeDCC/wgEncodeOpenChromDnase/wgEncodeOpenChromDnaseGm12878AlnRep2.bam.bai	Gregory Crawford, Duke
	ENCFF000SKZ		ENCSR000EJD	DNase-seq	cell=GM12878	Dnase I HS	3		https://www.encodeproject.org/files/ENCFF000SKZ/@@download/ENCFF000SKZ.bam	http://hgdownload.soe.ucsc.edu/goldenPath/hg19/encodeDCC/wgEncodeOpenChromDnase/wgEncodeOpenChromDnaseGm12878AlnRep3.bam	Gregory Crawford, Duke
			ENCSR000EJD	DNase-seq	cell=GM12878	Dnase I HS	3			http://hgdownload.soe.ucsc.edu/goldenPath/hg19/encodeDCC/wgEncodeOpenChromDnase/wgEncodeOpenChromDnaseGm12878AlnRep3.bam.bai	Gregory Crawford, Duke
	ENCFF000SLB		ENCSR000EJD	DNase-seq	cell=GM12878	Dnase I HS	4		https://www.encodeproject.org/files/ENCFF000SLB/@@download/ENCFF000SLB.bam	http://hgdownload.soe.ucsc.edu/goldenPath/hg19/encodeDCC/wgEncodeOpenChromDnase/wgEncodeOpenChromDnaseGm12878AlnRep4.bam	Gregory Crawford, Duke
			ENCSR000EJD	DNase-seq	cell=GM12878	Dnase I HS	4			http://hgdownload.soe.ucsc.edu/goldenPath/hg19/encodeDCC/wgEncodeOpenChromDnase/wgEncodeOpenChromDnaseGm12878AlnRep4.bam.bai	Gregory Crawford, Duke
	ENCFF000SLD		ENCSR000EJD	DNase-seq	cell=GM12878	Dnase I HS	5		https://www.encodeproject.org/files/ENCFF000SLD/@@download/ENCFF000SLD.bam	http://hgdownload.soe.ucsc.edu/goldenPath/hg19/encodeDCC/wgEncodeOpenChromDnase/wgEncodeOpenChromDnaseGm12878AlnRep5.bam	Gregory Crawford, Duke
			ENCSR000EJD	DNase-seq	cell=GM12878	Dnase I HS	5			http://hgdownload.soe.ucsc.edu/goldenPath/hg19/encodeDCC/wgEncodeOpenChromDnase/wgEncodeOpenChromDnaseGm12878AlnRep5.bam.bai	Gregory Crawford, Duke
		ENCFF001UVC	ENCSR000EJD	DNase-seq	cell=GM12878	Dnase I HS			https://www.encodeproject.org/files/ENCFF001UVC/@@download/ENCFF001UVC.bed.gz	http://hgdownload.soe.ucsc.edu/goldenPath/hg19/encodeDCC/wgEncodeOpenChromDnase/wgEncodeOpenChromDnaseGm12878Pk.narrowPeak.gz	Gregory Crawford, Duke		GSM816665
Mnase-seq
ENCODE fastq accession	ENCODE bam file accession	ENCODE bed narrowPeak accession (optimal IDR thresholded peaks)	ENCODE Experiment accession	Assay	Cell line	Target	Biological replicate(s)	Technical replicate(s)	File download URL	Original download URL	Lab
	ENCFF000VLH		ENCSR000CXP	MNase-seq	GM12878	nucleosome	1	1_1	https://www.encodeproject.org/files/ENCFF000VLH/@@download/ENCFF000VLH.bam	http://hgdownload.soe.ucsc.edu/goldenPath/hg19/encodeDCC/wgEncodeSydhNsome/wgEncodeSydhNsomeGm12878AlnRep1.bam	Stanford
						nucleosome				http://hgdownload.soe.ucsc.edu/goldenPath/hg19/encodeDCC/wgEncodeSydhNsome/wgEncodeSydhNsomeGm12878AlnRep1.bam.bai	Stanford
	ENCFF000VLK		ENCSR000CXP	MNase-seq	GM12878	nucleosome	2	2_1	https://www.encodeproject.org/files/ENCFF000VLK/@@download/ENCFF000VLK.bam	http://hgdownload.soe.ucsc.edu/goldenPath/hg19/encodeDCC/wgEncodeSydhNsome/wgEncodeSydhNsomeGm12878AlnRep2.bam	Stanford
						nucleosome				http://hgdownload.soe.ucsc.edu/goldenPath/hg19/encodeDCC/wgEncodeSydhNsome/wgEncodeSydhNsomeGm12878AlnRep2.bam.bai	Stanford
	ENCFF000VLI		ENCSR000CXP	MNase-seq	GM12878	nucleosome	3	3_1	https://www.encodeproject.org/files/ENCFF000VLI/@@download/ENCFF000VLI.bam	http://hgdownload.soe.ucsc.edu/goldenPath/hg19/encodeDCC/wgEncodeSydhNsome/wgEncodeSydhNsomeGm12878AlnRep3.bam	Stanford
						nucleosome				http://hgdownload.soe.ucsc.edu/goldenPath/hg19/encodeDCC/wgEncodeSydhNsome/wgEncodeSydhNsomeGm12878AlnRep3.bam.bai	Stanford
	ENCFF000VLJ		ENCSR000CXP	MNase-seq	GM12878	nucleosome	4	4_1	https://www.encodeproject.org/files/ENCFF000VLJ/@@download/ENCFF000VLJ.bam	http://hgdownload.soe.ucsc.edu/goldenPath/hg19/encodeDCC/wgEncodeSydhNsome/wgEncodeSydhNsomeGm12878AlnRep4.bam	Stanford
						nucleosome				http://hgdownload.soe.ucsc.edu/goldenPath/hg19/encodeDCC/wgEncodeSydhNsome/wgEncodeSydhNsomeGm12878AlnRep4.bam.bai	Stanford
	ENCFF000VLL		ENCSR000CXP	MNase-seq	GM12878	nucleosome	5	5_1	https://www.encodeproject.org/files/ENCFF000VLL/@@download/ENCFF000VLL.bam	http://hgdownload.soe.ucsc.edu/goldenPath/hg19/encodeDCC/wgEncodeSydhNsome/wgEncodeSydhNsomeGm12878AlnRep5.bam	Stanford
						nucleosome				http://hgdownload.soe.ucsc.edu/goldenPath/hg19/encodeDCC/wgEncodeSydhNsome/wgEncodeSydhNsomeGm12878AlnRep5.bam.bai	Stanford
	ENCFF000VMF		ENCSR000CXP	MNase-seq	GM12878	nucleosome	6	6_1	https://www.encodeproject.org/files/ENCFF000VMF/@@download/ENCFF000VMF.bam	http://hgdownload.soe.ucsc.edu/goldenPath/hg19/encodeDCC/wgEncodeSydhNsome/wgEncodeSydhNsomeGm12878AlnRep6.bam	Stanford
						nucleosome				http://hgdownload.soe.ucsc.edu/goldenPath/hg19/encodeDCC/wgEncodeSydhNsome/wgEncodeSydhNsomeGm12878AlnRep6.bam.bai	Stanford
	ENCFF000VMG		ENCSR000CXP	MNase-seq	GM12878	nucleosome	7	7_1	https://www.encodeproject.org/files/ENCFF000VMG/@@download/ENCFF000VMG.bam	http://hgdownload.soe.ucsc.edu/goldenPath/hg19/encodeDCC/wgEncodeSydhNsome/wgEncodeSydhNsomeGm12878AlnRep7.bam	Stanford
						nucleosome				http://hgdownload.soe.ucsc.edu/goldenPath/hg19/encodeDCC/wgEncodeSydhNsome/wgEncodeSydhNsomeGm12878AlnRep7.bam.bai	Stanford
	ENCFF000VMH		ENCSR000CXP	MNase-seq	GM12878	nucleosome	8	8_1	https://www.encodeproject.org/files/ENCFF000VMH/@@download/ENCFF000VMH.bam	http://hgdownload.soe.ucsc.edu/goldenPath/hg19/encodeDCC/wgEncodeSydhNsome/wgEncodeSydhNsomeGm12878AlnRep8.bam	Stanford
						nucleosome				http://hgdownload.soe.ucsc.edu/goldenPath/hg19/encodeDCC/wgEncodeSydhNsome/wgEncodeSydhNsomeGm12878AlnRep8.bam.bai	Stanford
	ENCFF000VMI		ENCSR000CXP	MNase-seq	GM12878	nucleosome	9	9_1	https://www.encodeproject.org/files/ENCFF000VMI/@@download/ENCFF000VMI.bam	http://hgdownload.soe.ucsc.edu/goldenPath/hg19/encodeDCC/wgEncodeSydhNsome/wgEncodeSydhNsomeGm12878AlnRep9.bam	Stanford
						nucleosome				http://hgdownload.soe.ucsc.edu/goldenPath/hg19/encodeDCC/wgEncodeSydhNsome/wgEncodeSydhNsomeGm12878AlnRep9.bam.bai	Stanford
p300 ChIP-seq
	ENCODE bam file accession	ENCODE bed narrowPeak accession (optimal IDR thresholded peaks)	ENCODE Experiment accession	Assay	Cell line	Experiment target	Biological replicate(s)	Technical replicate(s)	File download URL	Original download URL	Lab	Data Analysis Lab
		ENCFF002CPE	ENCSR000DZD	ChIP-seq	GM12878	EP300			https://www.encodeproject.org/files/ENCFF002CPE/@@download/ENCFF002CPE.bed.gz	http://hgdownload.soe.ucsc.edu/goldenPath/hg19/encodeDCC/wgEncodeAwgTfbsUniform/wgEncodeAwgTfbsSydhGm12878P300IggmusUniPk.narrowPeak.gz	Stanford	ENCODE Consortium Analysis Working Group
TRF ChIP-seq
	ENCODE bam file accession	ENCODE bed narrowPeak accession (optimal IDR thresholded peaks)	ENCODE Experiment accession	Assay	Biosample term name	Experiment target	Biological replicate(s)	Technical replicate(s)	File download URL	Original download URL	Lab	Data Analysis Lab
		ENCFF002CDQ	ENCSR000ARD	ChIP-seq	GM12878	EZH2			https://www.encodeproject.org/files/ENCFF002CDQ/@@download/ENCFF002CDQ.bed.gz	http://hgdownload.soe.ucsc.edu/goldenPath/hg19/encodeDCC/wgEncodeAwgTfbsUniform/wgEncodeAwgTfbsBroadGm12878Ezh239875UniPk.narrowPeak.gz	Broad	ENCODE Consortium Analysis Working Group
		ENCFF002CGO	ENCSR000BQK	ChIP-seq	GM12878	ATF2			https://www.encodeproject.org/files/ENCFF002CGO/@@download/ENCFF002CGO.bed.gz	http://hgdownload.soe.ucsc.edu/goldenPath/hg19/encodeDCC/wgEncodeAwgTfbsUniform/wgEncodeAwgTfbsHaibGm12878Atf2sc81188V0422111UniPk.narrowPeak.gz	HudsonAlpha	ENCODE Consortium Analysis Working Group
		ENCFF002CGP	ENCSR000BJY	ChIP-seq	GM12878	ATF3			https://www.encodeproject.org/files/ENCFF002CGP/@@download/ENCFF002CGP.bed.gz	http://hgdownload.soe.ucsc.edu/goldenPath/hg19/encodeDCC/wgEncodeAwgTfbsUniform/wgEncodeAwgTfbsHaibGm12878Atf3Pcr1xUniPk.narrowPeak.gz	HudsonAlpha	ENCODE Consortium Analysis Working Group
		ENCFF002CGQ	ENCSR000BGT	ChIP-seq	GM12878	BATF			https://www.encodeproject.org/files/ENCFF002CGQ/@@download/ENCFF002CGQ.bed.gz	http://hgdownload.soe.ucsc.edu/goldenPath/hg19/encodeDCC/wgEncodeAwgTfbsUniform/wgEncodeAwgTfbsHaibGm12878BatfPcr1xUniPk.narrowPeak.gz	HudsonAlpha	ENCODE Consortium Analysis Working Group
		ENCFF002CGS	ENCSR000BNQ	ChIP-seq	GM12878	BCL3			https://www.encodeproject.org/files/ENCFF002CGS/@@download/ENCFF002CGS.bed.gz	http://hgdownload.soe.ucsc.edu/goldenPath/hg19/encodeDCC/wgEncodeAwgTfbsUniform/wgEncodeAwgTfbsHaibGm12878Bcl11aPcr1xUniPk.narrowPeak.gz	HudsonAlpha	ENCODE Consortium Analysis Working Group
		ENCFF002CGR	ENCSR000BHA	ChIP-seq	GM12878	BCL11A			https://www.encodeproject.org/files/ENCFF002CGR/@@download/ENCFF002CGR.bed.gz	http://hgdownload.soe.ucsc.edu/goldenPath/hg19/encodeDCC/wgEncodeAwgTfbsUniform/wgEncodeAwgTfbsHaibGm12878Bcl3V0416101UniPk.narrowPeak.gz	HudsonAlpha	ENCODE Consortium Analysis Working Group
		ENCFF002CGT	ENCSR000BJZ	ChIP-seq	GM12878	BCLAF1			https://www.encodeproject.org/files/ENCFF002CGT/@@download/ENCFF002CGT.bed.gz	http://hgdownload.soe.ucsc.edu/goldenPath/hg19/encodeDCC/wgEncodeAwgTfbsUniform/wgEncodeAwgTfbsHaibGm12878Bclaf101388V0416101UniPk.narrowPeak.gz	HudsonAlpha	ENCODE Consortium Analysis Working Group
		ENCFF002CGU	ENCSR000BRX	ChIP-seq	GM12878	CEBPB			https://www.encodeproject.org/files/ENCFF002CGU/@@download/ENCFF002CGU.bed.gz	http://hgdownload.soe.ucsc.edu/goldenPath/hg19/encodeDCC/wgEncodeAwgTfbsUniform/wgEncodeAwgTfbsHaibGm12878Cebpbsc150V0422111UniPk.narrowPeak.gz	HudsonAlpha	ENCODE Consortium Analysis Working Group
		ENCFF002CGV	ENCSR000BGU	ChIP-seq	GM12878	EBF1			https://www.encodeproject.org/files/ENCFF002CGV/@@download/ENCFF002CGV.bed.gz	http://hgdownload.soe.ucsc.edu/goldenPath/hg19/encodeDCC/wgEncodeAwgTfbsUniform/wgEncodeAwgTfbsHaibGm12878Ebf1sc137065Pcr1xUniPk.narrowPeak.gz	HudsonAlpha	ENCODE Consortium Analysis Working Group
		ENCFF002CGW	ENCSR000BRG	ChIP-seq	GM12878	EGR1			https://www.encodeproject.org/files/ENCFF002CGW/@@download/ENCFF002CGW.bed.gz	http://hgdownload.soe.ucsc.edu/goldenPath/hg19/encodeDCC/wgEncodeAwgTfbsUniform/wgEncodeAwgTfbsHaibGm12878Egr1Pcr2xUniPk.narrowPeak.gz	HudsonAlpha	ENCODE Consortium Analysis Working Group
		ENCFF002CGX	ENCSR000BMB	ChIP-seq	GM12878	ELF1			https://www.encodeproject.org/files/ENCFF002CGX/@@download/ENCFF002CGX.bed.gz	http://hgdownload.soe.ucsc.edu/goldenPath/hg19/encodeDCC/wgEncodeAwgTfbsUniform/wgEncodeAwgTfbsHaibGm12878Elf1sc631V0416101UniPk.narrowPeak.gz	HudsonAlpha	ENCODE Consortium Analysis Working Group
		ENCFF002CGY	ENCSR000BKA	ChIP-seq	GM12878	ETS1			https://www.encodeproject.org/files/ENCFF002CGY/@@download/ENCFF002CGY.bed.gz	http://hgdownload.soe.ucsc.edu/goldenPath/hg19/encodeDCC/wgEncodeAwgTfbsUniform/wgEncodeAwgTfbsHaibGm12878Ets1Pcr1xUniPk.narrowPeak.gz	HudsonAlpha	ENCODE Consortium Analysis Working Group
		ENCFF002CGZ	ENCSR000BRU	ChIP-seq	GM12878	FOXM1			https://www.encodeproject.org/files/ENCFF002CGZ/@@download/ENCFF002CGZ.bed.gz	http://hgdownload.soe.ucsc.edu/goldenPath/hg19/encodeDCC/wgEncodeAwgTfbsUniform/wgEncodeAwgTfbsHaibGm12878Foxm1sc502V0422111UniPk.narrowPeak.gz	HudsonAlpha	ENCODE Consortium Analysis Working Group
		ENCFF002CHA	ENCSR000BGC	ChIP-seq	GM12878	GABPA			https://www.encodeproject.org/files/ENCFF002CHA/@@download/ENCFF002CHA.bed.gz	http://hgdownload.soe.ucsc.edu/goldenPath/hg19/encodeDCC/wgEncodeAwgTfbsUniform/wgEncodeAwgTfbsHaibGm12878GabpPcr2xUniPk.narrowPeak.gz	HudsonAlpha	ENCODE Consortium Analysis Working Group
		ENCFF002CHB	ENCSR000BGY	ChIP-seq	GM12878	IRF4			https://www.encodeproject.org/files/ENCFF002CHB/@@download/ENCFF002CHB.bed.gz	http://hgdownload.soe.ucsc.edu/goldenPath/hg19/encodeDCC/wgEncodeAwgTfbsUniform/wgEncodeAwgTfbsHaibGm12878Irf4sc6059Pcr1xUniPk.narrowPeak.gz	HudsonAlpha	ENCODE Consortium Analysis Working Group
		ENCFF002CHC	ENCSR000BKB	ChIP-seq	GM12878	MEF2A			https://www.encodeproject.org/files/ENCFF002CHC/@@download/ENCFF002CHC.bed.gz	http://hgdownload.soe.ucsc.edu/goldenPath/hg19/encodeDCC/wgEncodeAwgTfbsUniform/wgEncodeAwgTfbsHaibGm12878Mef2aPcr1xUniPk.narrowPeak.gz	HudsonAlpha	ENCODE Consortium Analysis Working Group
		ENCFF002CHD	ENCSR000BNG	ChIP-seq	GM12878	MEF2C			https://www.encodeproject.org/files/ENCFF002CHD/@@download/ENCFF002CHD.bed.gz	http://hgdownload.soe.ucsc.edu/goldenPath/hg19/encodeDCC/wgEncodeAwgTfbsUniform/wgEncodeAwgTfbsHaibGm12878Mef2csc13268V0416101UniPk.narrowPeak.gz	HudsonAlpha	ENCODE Consortium Analysis Working Group
		ENCFF002CHE	ENCSR000BRH	ChIP-seq	GM12878	MTA3			https://www.encodeproject.org/files/ENCFF002CHE/@@download/ENCFF002CHE.bed.gz	http://hgdownload.soe.ucsc.edu/goldenPath/hg19/encodeDCC/wgEncodeAwgTfbsUniform/wgEncodeAwgTfbsHaibGm12878Mta3sc81325V0422111UniPk.narrowPeak.gz	HudsonAlpha	ENCODE Consortium Analysis Working Group
		ENCFF002CHF	ENCSR000BQL	ChIP-seq	GM12878	NFATC1			https://www.encodeproject.org/files/ENCFF002CHF/@@download/ENCFF002CHF.bed.gz	http://hgdownload.soe.ucsc.edu/goldenPath/hg19/encodeDCC/wgEncodeAwgTfbsUniform/wgEncodeAwgTfbsHaibGm12878Nfatc1sc17834V0422111UniPk.narrowPeak.gz	HudsonAlpha	ENCODE Consortium Analysis Working Group
		ENCFF002CHG	ENCSR000BRN	ChIP-seq	GM12878	NFIC			https://www.encodeproject.org/files/ENCFF002CHG/@@download/ENCFF002CHG.bed.gz	http://hgdownload.soe.ucsc.edu/goldenPath/hg19/encodeDCC/wgEncodeAwgTfbsUniform/wgEncodeAwgTfbsHaibGm12878Nficsc81335V0422111UniPk.narrowPeak.gz	HudsonAlpha	ENCODE Consortium Analysis Working Group
		ENCFF002CHH	ENCSR000BQS	ChIP-seq	GM12878	REST/NRSF			https://www.encodeproject.org/files/ENCFF002CHH/@@download/ENCFF002CHH.bed.gz	http://hgdownload.soe.ucsc.edu/goldenPath/hg19/encodeDCC/wgEncodeAwgTfbsUniform/wgEncodeAwgTfbsHaibGm12878NrsfPcr1xUniPk.narrowPeak.gz	HudsonAlpha	ENCODE Consortium Analysis Working Group
		ENCFF002CHJ	ENCSR000BHD	ChIP-seq	GM12878	PAX5			https://www.encodeproject.org/files/ENCFF002CHJ/@@download/ENCFF002CHJ.bed.gz	http://hgdownload.soe.ucsc.edu/goldenPath/hg19/encodeDCC/wgEncodeAwgTfbsUniform/wgEncodeAwgTfbsHaibGm12878Pax5c20Pcr1xUniPk.narrowPeak.gz	HudsonAlpha	ENCODE Consortium Analysis Working Group
		ENCFF002CHK	ENCSR000BHJ	ChIP-seq	GM12878	PAX5			https://www.encodeproject.org/files/ENCFF002CHK/@@download/ENCFF002CHK.bed.gz	http://hgdownload.soe.ucsc.edu/goldenPath/hg19/encodeDCC/wgEncodeAwgTfbsUniform/wgEncodeAwgTfbsHaibGm12878Pax5n19Pcr1xUniPk.narrowPeak.gz	HudsonAlpha	ENCODE Consortium Analysis Working Group
		ENCFF002CHL	ENCSR000BGR	ChIP-seq	GM12878	PBX3			https://www.encodeproject.org/files/ENCFF002CHL/@@download/ENCFF002CHL.bed.gz	http://hgdownload.soe.ucsc.edu/goldenPath/hg19/encodeDCC/wgEncodeAwgTfbsUniform/wgEncodeAwgTfbsHaibGm12878Pbx3Pcr1xUniPk.narrowPeak.gz	HudsonAlpha	ENCODE Consortium Analysis Working Group
		ENCFF002CHM	ENCSR000BQM	ChIP-seq	GM12878	PML			https://www.encodeproject.org/files/ENCFF002CHM/@@download/ENCFF002CHM.bed.gz	http://hgdownload.soe.ucsc.edu/goldenPath/hg19/encodeDCC/wgEncodeAwgTfbsUniform/wgEncodeAwgTfbsHaibGm12878Pmlsc71910V0422111UniPk.narrowPeak.gz	HudsonAlpha	ENCODE Consortium Analysis Working Group
		ENCFF002CHP	ENCSR000BGP	ChIP-seq	GM12878	POU2F2			https://www.encodeproject.org/files/ENCFF002CHP/@@download/ENCFF002CHP.bed.gz	http://hgdownload.soe.ucsc.edu/goldenPath/hg19/encodeDCC/wgEncodeAwgTfbsUniform/wgEncodeAwgTfbsHaibGm12878Pou2f2Pcr1xUniPk.narrowPeak.gz	HudsonAlpha	ENCODE Consortium Analysis Working Group
		ENCFF002CHQ	ENCSR000BGQ	ChIP-seq	GM12878	SPI1/PU.1			https://www.encodeproject.org/files/ENCFF002CHQ/@@download/ENCFF002CHQ.bed.gz	http://hgdownload.soe.ucsc.edu/goldenPath/hg19/encodeDCC/wgEncodeAwgTfbsUniform/wgEncodeAwgTfbsHaibGm12878Pu1Pcr1xUniPk.narrowPeak.gz	HudsonAlpha	ENCODE Consortium Analysis Working Group
		ENCFF002CHR	ENCSR000BMY	ChIP-seq	GM12878	RAD21			https://www.encodeproject.org/files/ENCFF002CHR/@@download/ENCFF002CHR.bed.gz	http://hgdownload.soe.ucsc.edu/goldenPath/hg19/encodeDCC/wgEncodeAwgTfbsUniform/wgEncodeAwgTfbsHaibGm12878Rad21V0416101UniPk.narrowPeak.gz	HudsonAlpha	ENCODE Consortium Analysis Working Group
		ENCFF002CHS	ENCSR000BRI	ChIP-seq	GM12878	RUNX3			https://www.encodeproject.org/files/ENCFF002CHS/@@download/ENCFF002CHS.bed.gz	http://hgdownload.soe.ucsc.edu/goldenPath/hg19/encodeDCC/wgEncodeAwgTfbsUniform/wgEncodeAwgTfbsHaibGm12878Runx3sc101553V0422111UniPk.narrowPeak.gz	HudsonAlpha	ENCODE Consortium Analysis Working Group
		ENCFF002CHT	ENCSR000BJD	ChIP-seq	GM12878	RXRA			https://www.encodeproject.org/files/ENCFF002CHT/@@download/ENCFF002CHT.bed.gz	http://hgdownload.soe.ucsc.edu/goldenPath/hg19/encodeDCC/wgEncodeAwgTfbsUniform/wgEncodeAwgTfbsHaibGm12878RxraPcr1xUniPk.narrowPeak.gz	HudsonAlpha	ENCODE Consortium Analysis Working Group
		ENCFF002CHU	ENCSR000BJE	ChIP-seq	GM12878	SIX5			https://www.encodeproject.org/files/ENCFF002CHU/@@download/ENCFF002CHU.bed.gz	http://hgdownload.soe.ucsc.edu/goldenPath/hg19/encodeDCC/wgEncodeAwgTfbsUniform/wgEncodeAwgTfbsHaibGm12878Six5Pcr1xUniPk.narrowPeak.gz	HudsonAlpha	ENCODE Consortium Analysis Working Group
		ENCFF002CHV	ENCSR000BHK	ChIP-seq	GM12878	SP1			https://www.encodeproject.org/files/ENCFF002CHV/@@download/ENCFF002CHV.bed.gz	http://hgdownload.soe.ucsc.edu/goldenPath/hg19/encodeDCC/wgEncodeAwgTfbsUniform/wgEncodeAwgTfbsHaibGm12878Sp1Pcr1xUniPk.narrowPeak.gz	HudsonAlpha	ENCODE Consortium Analysis Working Group
		ENCFF002CHW	ENCSR000BGE	ChIP-seq	GM12878	SRF			https://www.encodeproject.org/files/ENCFF002CHW/@@download/ENCFF002CHW.bed.gz	http://hgdownload.soe.ucsc.edu/goldenPath/hg19/encodeDCC/wgEncodeAwgTfbsUniform/wgEncodeAwgTfbsHaibGm12878SrfPcr2xUniPk.narrowPeak.gz	HudsonAlpha	ENCODE Consortium Analysis Working Group
		ENCFF002CHX	ENCSR000BQZ	ChIP-seq	GM12878	STAT5A			https://www.encodeproject.org/files/ENCFF002CHX/@@download/ENCFF002CHX.bed.gz	http://hgdownload.soe.ucsc.edu/goldenPath/hg19/encodeDCC/wgEncodeAwgTfbsUniform/wgEncodeAwgTfbsHaibGm12878Stat5asc74442V0422111UniPk.narrowPeak.gz	HudsonAlpha	ENCODE Consortium Analysis Working Group
		ENCFF002CHY	ENCSR000BGS	ChIP-seq	GM12878	TAF1			https://www.encodeproject.org/files/ENCFF002CHY/@@download/ENCFF002CHY.bed.gz	http://hgdownload.soe.ucsc.edu/goldenPath/hg19/encodeDCC/wgEncodeAwgTfbsUniform/wgEncodeAwgTfbsHaibGm12878Taf1Pcr1xUniPk.narrowPeak.gz	HudsonAlpha	ENCODE Consortium Analysis Working Group
		ENCFF002CIA	ENCSR000BQT	ChIP-seq	GM12878	TCF3			https://www.encodeproject.org/files/ENCFF002CIA/@@download/ENCFF002CIA.bed.gz	http://hgdownload.soe.ucsc.edu/goldenPath/hg19/encodeDCC/wgEncodeAwgTfbsUniform/wgEncodeAwgTfbsHaibGm12878Tcf12Pcr1xUniPk.narrowPeak.gz	HudsonAlpha	ENCODE Consortium Analysis Working Group
		ENCFF002CHZ	ENCSR000BGZ	ChIP-seq	GM12878	TCF12			https://www.encodeproject.org/files/ENCFF002CHZ/@@download/ENCFF002CHZ.bed.gz	http://hgdownload.soe.ucsc.edu/goldenPath/hg19/encodeDCC/wgEncodeAwgTfbsUniform/wgEncodeAwgTfbsHaibGm12878Tcf3Pcr1xUniPk.narrowPeak.gz	HudsonAlpha	ENCODE Consortium Analysis Working Group
		ENCFF002CIB	ENCSR000BGI	ChIP-seq	GM12878	USF1			https://www.encodeproject.org/files/ENCFF002CIB/@@download/ENCFF002CIB.bed.gz	http://hgdownload.soe.ucsc.edu/goldenPath/hg19/encodeDCC/wgEncodeAwgTfbsUniform/wgEncodeAwgTfbsHaibGm12878Usf1Pcr2xUniPk.narrowPeak.gz	HudsonAlpha	ENCODE Consortium Analysis Working Group
		ENCFF002CIC	ENCSR000BNP	ChIP-seq	GM12878	YY1			https://www.encodeproject.org/files/ENCFF002CIC/@@download/ENCFF002CIC.bed.gz	http://hgdownload.soe.ucsc.edu/goldenPath/hg19/encodeDCC/wgEncodeAwgTfbsUniform/wgEncodeAwgTfbsHaibGm12878Yy1sc281Pcr1xUniPk.narrowPeak.gz	HudsonAlpha	ENCODE Consortium Analysis Working Group
		ENCFF002CID	ENCSR000BHC	ChIP-seq	GM12878	ZBTB33			https://www.encodeproject.org/files/ENCFF002CID/@@download/ENCFF002CID.bed.gz	http://hgdownload.soe.ucsc.edu/goldenPath/hg19/encodeDCC/wgEncodeAwgTfbsUniform/wgEncodeAwgTfbsHaibGm12878Zbtb33Pcr1xUniPk.narrowPeak.gz	HudsonAlpha	ENCODE Consortium Analysis Working Group
		ENCFF002CIE	ENCSR000BND	ChIP-seq	GM12878	ZEB1			https://www.encodeproject.org/files/ENCFF002CIE/@@download/ENCFF002CIE.bed.gz	http://hgdownload.soe.ucsc.edu/goldenPath/hg19/encodeDCC/wgEncodeAwgTfbsUniform/wgEncodeAwgTfbsHaibGm12878Zeb1sc25388V0416102UniPk.narrowPeak.gz	HudsonAlpha	ENCODE Consortium Analysis Working Group
		ENCFF002COK	ENCSR000DZJ	ChIP-seq	GM12878	BHLHE40			https://www.encodeproject.org/files/ENCFF002COK/@@download/ENCFF002COK.bed.gz	http://hgdownload.soe.ucsc.edu/goldenPath/hg19/encodeDCC/wgEncodeAwgTfbsUniform/wgEncodeAwgTfbsSydhGm12878Bhlhe40cIggmusUniPk.narrowPeak.gz	Stanford	ENCODE Consortium Analysis Working Group
		ENCFF002COL	ENCSR000DZS	ChIP-seq	GM12878	BRCA1			https://www.encodeproject.org/files/ENCFF002COL/@@download/ENCFF002COL.bed.gz	http://hgdownload.soe.ucsc.edu/goldenPath/hg19/encodeDCC/wgEncodeAwgTfbsUniform/wgEncodeAwgTfbsSydhGm12878Brca1a300IggmusUniPk.narrowPeak.gz	Stanford	ENCODE Consortium Analysis Working Group
		ENCFF002COM	ENCSR000EYZ	ChIP-seq	GM12878	FOS			https://www.encodeproject.org/files/ENCFF002COM/@@download/ENCFF002COM.bed.gz	http://hgdownload.soe.ucsc.edu/goldenPath/hg19/encodeDCC/wgEncodeAwgTfbsUniform/wgEncodeAwgTfbsSydhGm12878CfosUniPk.narrowPeak.gz	Stanford	ENCODE Consortium Analysis Working Group
		ENCFF002CON	ENCSR000DZE	ChIP-seq	GM12878	CHD1			https://www.encodeproject.org/files/ENCFF002CON/@@download/ENCFF002CON.bed.gz	http://hgdownload.soe.ucsc.edu/goldenPath/hg19/encodeDCC/wgEncodeAwgTfbsUniform/wgEncodeAwgTfbsSydhGm12878Chd1a301218aIggmusUniPk.narrowPeak.gz	Stanford	ENCODE Consortium Analysis Working Group
		ENCFF002COO	ENCSR000DZR	ChIP-seq	GM12878	CHD2			https://www.encodeproject.org/files/ENCFF002COO/@@download/ENCFF002COO.bed.gz	http://hgdownload.soe.ucsc.edu/goldenPath/hg19/encodeDCC/wgEncodeAwgTfbsUniform/wgEncodeAwgTfbsSydhGm12878Chd2ab68301IggmusUniPk.narrowPeak.gz	Stanford	ENCODE Consortium Analysis Working Group
		ENCFF002COP	ENCSR000DZC	ChIP-seq	GM12878	RCOR1			https://www.encodeproject.org/files/ENCFF002COP/@@download/ENCFF002COP.bed.gz	http://hgdownload.soe.ucsc.edu/goldenPath/hg19/encodeDCC/wgEncodeAwgTfbsUniform/wgEncodeAwgTfbsSydhGm12878Corestsc30189IggmusUniPk.narrowPeak.gz	Stanford	ENCODE Consortium Analysis Working Group
		ENCFF002COR	ENCSR000DYY	ChIP-seq	GM12878	E2F4			https://www.encodeproject.org/files/ENCFF002COR/@@download/ENCFF002COR.bed.gz	http://hgdownload.soe.ucsc.edu/goldenPath/hg19/encodeDCC/wgEncodeAwgTfbsUniform/wgEncodeAwgTfbsSydhGm12878E2f4IggmusUniPk.narrowPeak.gz	Stanford	ENCODE Consortium Analysis Working Group
		ENCFF002COS	ENCSR000DZQ	ChIP-seq	GM12878	EBF1			https://www.encodeproject.org/files/ENCFF002COS/@@download/ENCFF002COS.bed.gz	http://hgdownload.soe.ucsc.edu/goldenPath/hg19/encodeDCC/wgEncodeAwgTfbsUniform/wgEncodeAwgTfbsSydhGm12878Ebf1sc137065UniPk.narrowPeak.gz	Stanford	ENCODE Consortium Analysis Working Group
		ENCFF002COT	ENCSR000DZB	ChIP-seq	GM12878	ELK1			https://www.encodeproject.org/files/ENCFF002COT/@@download/ENCFF002COT.bed.gz	http://hgdownload.soe.ucsc.edu/goldenPath/hg19/encodeDCC/wgEncodeAwgTfbsUniform/wgEncodeAwgTfbsSydhGm12878Elk112771IggmusUniPk.narrowPeak.gz	Stanford	ENCODE Consortium Analysis Working Group
		ENCFF002COU	ENCSR000EUJ	ChIP-seq	GM12878	IKZF1			https://www.encodeproject.org/files/ENCFF002COU/@@download/ENCFF002COU.bed.gz	http://hgdownload.soe.ucsc.edu/goldenPath/hg19/encodeDCC/wgEncodeAwgTfbsUniform/wgEncodeAwgTfbsSydhGm12878Ikzf1iknuclaUniPk.narrowPeak.gz	USC	ENCODE Consortium Analysis Working Group
		ENCFF002COV	ENCSR000EYV	ChIP-seq	GM12878	JUND			https://www.encodeproject.org/files/ENCFF002COV/@@download/ENCFF002COV.bed.gz	http://hgdownload.soe.ucsc.edu/goldenPath/hg19/encodeDCC/wgEncodeAwgTfbsUniform/wgEncodeAwgTfbsSydhGm12878JundUniPk.narrowPeak.gz	Yale	ENCODE Consortium Analysis Working Group
		ENCFF002COW	ENCSR000DZF	ChIP-seq	GM12878	MAX			https://www.encodeproject.org/files/ENCFF002COW/@@download/ENCFF002COW.bed.gz	http://hgdownload.soe.ucsc.edu/goldenPath/hg19/encodeDCC/wgEncodeAwgTfbsUniform/wgEncodeAwgTfbsSydhGm12878MaxIggmusUniPk.narrowPeak.gz	Stanford	ENCODE Consortium Analysis Working Group
		ENCFF002COX	ENCSR000DZA	ChIP-seq	GM12878	MAZ			https://www.encodeproject.org/files/ENCFF002COX/@@download/ENCFF002COX.bed.gz	http://hgdownload.soe.ucsc.edu/goldenPath/hg19/encodeDCC/wgEncodeAwgTfbsUniform/wgEncodeAwgTfbsSydhGm12878Mazab85725IggmusUniPk.narrowPeak.gz	Stanford	ENCODE Consortium Analysis Working Group
		ENCFF002COY	ENCSR000DZI	ChIP-seq	GM12878	MXI1			https://www.encodeproject.org/files/ENCFF002COY/@@download/ENCFF002COY.bed.gz	http://hgdownload.soe.ucsc.edu/goldenPath/hg19/encodeDCC/wgEncodeAwgTfbsUniform/wgEncodeAwgTfbsSydhGm12878Mxi1IggmusUniPk.narrowPeak.gz	Stanford	ENCODE Consortium Analysis Working Group
		ENCFF002COZ	ENCSR000DZY	ChIP-seq	GM12878	NF-E2_(SC-22827)			https://www.encodeproject.org/files/ENCFF002COZ/@@download/ENCFF002COZ.bed.gz	http://hgdownload.soe.ucsc.edu/goldenPath/hg19/encodeDCC/wgEncodeAwgTfbsUniform/wgEncodeAwgTfbsSydhGm12878Nfe2sc22827UniPk.narrowPeak.gz	Stanford	ENCODE Consortium Analysis Working Group
		ENCFF002CPA	ENCSR000EAG	ChIP-seq	GM12878	NFKB			https://www.encodeproject.org/files/ENCFF002CPA/@@download/ENCFF002CPA.bed.gz	http://hgdownload.soe.ucsc.edu/goldenPath/hg19/encodeDCC/wgEncodeAwgTfbsUniform/wgEncodeAwgTfbsSydhGm12878NfkbTnfaIggrabUniPk.narrowPeak.gz	Stanford	ENCODE Consortium Analysis Working Group
		ENCFF002CPB	ENCSR000DNN	ChIP-seq	GM12878	NFYA			https://www.encodeproject.org/files/ENCFF002CPB/@@download/ENCFF002CPB.bed.gz	http://hgdownload.soe.ucsc.edu/goldenPath/hg19/encodeDCC/wgEncodeAwgTfbsUniform/wgEncodeAwgTfbsSydhGm12878NfyaIggmusUniPk.narrowPeak.gz	Harvard	ENCODE Consortium Analysis Working Group
		ENCFF002CPC	ENCSR000DNM	ChIP-seq	GM12878	NFYB			https://www.encodeproject.org/files/ENCFF002CPC/@@download/ENCFF002CPC.bed.gz	http://hgdownload.soe.ucsc.edu/goldenPath/hg19/encodeDCC/wgEncodeAwgTfbsUniform/wgEncodeAwgTfbsSydhGm12878NfybIggmusUniPk.narrowPeak.gz	Harvard	ENCODE Consortium Analysis Working Group
		ENCFF002CPD	ENCSR000DZO	ChIP-seq	GM12878	NRF1			https://www.encodeproject.org/files/ENCFF002CPD/@@download/ENCFF002CPD.bed.gz	http://hgdownload.soe.ucsc.edu/goldenPath/hg19/encodeDCC/wgEncodeAwgTfbsUniform/wgEncodeAwgTfbsSydhGm12878Nrf1IggmusUniPk.narrowPeak.gz	Stanford	ENCODE Consortium Analysis Working Group
		ENCFF002CPK	ENCSR000EAC	ChIP-seq	GM12878	RAD21			https://www.encodeproject.org/files/ENCFF002CPK/@@download/ENCFF002CPK.bed.gz	http://hgdownload.soe.ucsc.edu/goldenPath/hg19/encodeDCC/wgEncodeAwgTfbsUniform/wgEncodeAwgTfbsSydhGm12878Rad21IggrabUniPk.narrowPeak.gz	Stanford	ENCODE Consortium Analysis Working Group
		ENCFF002CPL	ENCSR000DZW	ChIP-seq	GM12878	RFX5			https://www.encodeproject.org/files/ENCFF002CPL/@@download/ENCFF002CPL.bed.gz	http://hgdownload.soe.ucsc.edu/goldenPath/hg19/encodeDCC/wgEncodeAwgTfbsUniform/wgEncodeAwgTfbsSydhGm12878Rfx5200401194IggmusUniPk.narrowPeak.gz	Stanford	ENCODE Consortium Analysis Working Group
		ENCFF002CPM	ENCSR000DYX	ChIP-seq	GM12878	SIN3A			https://www.encodeproject.org/files/ENCFF002CPM/@@download/ENCFF002CPM.bed.gz	http://hgdownload.soe.ucsc.edu/goldenPath/hg19/encodeDCC/wgEncodeAwgTfbsUniform/wgEncodeAwgTfbsSydhGm12878Sin3anb6001263IggmusUniPk.narrowPeak.gz	Stanford	ENCODE Consortium Analysis Working Group
		ENCFF002CPN	ENCSR000DZP	ChIP-seq	GM12878	SMC3			https://www.encodeproject.org/files/ENCFF002CPN/@@download/ENCFF002CPN.bed.gz	http://hgdownload.soe.ucsc.edu/goldenPath/hg19/encodeDCC/wgEncodeAwgTfbsUniform/wgEncodeAwgTfbsSydhGm12878Smc3ab9263IggmusUniPk.narrowPeak.gz	Stanford	ENCODE Consortium Analysis Working Group
		ENCFF002CPO	ENCSR000DZM	ChIP-seq	GM12878	STAT1			https://www.encodeproject.org/files/ENCFF002CPO/@@download/ENCFF002CPO.bed.gz	http://hgdownload.soe.ucsc.edu/goldenPath/hg19/encodeDCC/wgEncodeAwgTfbsUniform/wgEncodeAwgTfbsSydhGm12878Stat1UniPk.narrowPeak.gz	Stanford	ENCODE Consortium Analysis Working Group
		ENCFF002CPP	ENCSR000DZV	ChIP-seq	GM12878	STAT3			https://www.encodeproject.org/files/ENCFF002CPP/@@download/ENCFF002CPP.bed.gz	http://hgdownload.soe.ucsc.edu/goldenPath/hg19/encodeDCC/wgEncodeAwgTfbsUniform/wgEncodeAwgTfbsSydhGm12878Stat3IggmusUniPk.narrowPeak.gz	Stanford	ENCODE Consortium Analysis Working Group
		ENCFF002CPQ	ENCSR000DYZ	ChIP-seq	GM12878	TBL1XR1			https://www.encodeproject.org/files/ENCFF002CPQ/@@download/ENCFF002CPQ.bed.gz	http://hgdownload.soe.ucsc.edu/goldenPath/hg19/encodeDCC/wgEncodeAwgTfbsUniform/wgEncodeAwgTfbsSydhGm12878Tblr1ab24550IggmusUniPk.narrowPeak.gz	Stanford	ENCODE Consortium Analysis Working Group
		ENCFF002CPR	ENCSR000DZZ	ChIP-seq	GM12878	TBP			https://www.encodeproject.org/files/ENCFF002CPR/@@download/ENCFF002CPR.bed.gz	http://hgdownload.soe.ucsc.edu/goldenPath/hg19/encodeDCC/wgEncodeAwgTfbsUniform/wgEncodeAwgTfbsSydhGm12878TbpIggmusUniPk.narrowPeak.gz	Stanford	ENCODE Consortium Analysis Working Group
		ENCFF002CPS	ENCSR000EUL	ChIP-seq	GM12878	NR2C2			https://www.encodeproject.org/files/ENCFF002CPS/@@download/ENCFF002CPS.bed.gz	http://hgdownload.soe.ucsc.edu/goldenPath/hg19/encodeDCC/wgEncodeAwgTfbsUniform/wgEncodeAwgTfbsSydhGm12878Tr4UniPk.narrowPeak.gz	USC	ENCODE Consortium Analysis Working Group
		ENCFF002CPT	ENCSR000DZU	ChIP-seq	GM12878	USF2			https://www.encodeproject.org/files/ENCFF002CPT/@@download/ENCFF002CPT.bed.gz	http://hgdownload.soe.ucsc.edu/goldenPath/hg19/encodeDCC/wgEncodeAwgTfbsUniform/wgEncodeAwgTfbsSydhGm12878Usf2IggmusUniPk.narrowPeak.gz	Stanford	ENCODE Consortium Analysis Working Group
		ENCFF002CPU	ENCSR000EAA	ChIP-seq	GM12878	WRNIP1			https://www.encodeproject.org/files/ENCFF002CPU/@@download/ENCFF002CPU.bed.gz	http://hgdownload.soe.ucsc.edu/goldenPath/hg19/encodeDCC/wgEncodeAwgTfbsUniform/wgEncodeAwgTfbsSydhGm12878WhipIggmusUniPk.narrowPeak.gz	Stanford	ENCODE Consortium Analysis Working Group
		ENCFF002CPV	ENCSR000EUM	ChIP-seq	GM12878	YY1			https://www.encodeproject.org/files/ENCFF002CPV/@@download/ENCFF002CPV.bed.gz	http://hgdownload.soe.ucsc.edu/goldenPath/hg19/encodeDCC/wgEncodeAwgTfbsUniform/wgEncodeAwgTfbsSydhGm12878Yy1UniPk.narrowPeak.gz	USC	ENCODE Consortium Analysis Working Group
		ENCFF002CPX	ENCSR000EUK	ChIP-seq	GM12878	ZNF274			https://www.encodeproject.org/files/ENCFF002CPX/@@download/ENCFF002CPX.bed.gz	http://hgdownload.soe.ucsc.edu/goldenPath/hg19/encodeDCC/wgEncodeAwgTfbsUniform/wgEncodeAwgTfbsSydhGm12878Znf143166181apUniPk.narrowPeak.gz	USC	ENCODE Consortium Analysis Working Group
		ENCFF002CPW	ENCSR000DZL	ChIP-seq	GM12878	ZNF143			https://www.encodeproject.org/files/ENCFF002CPW/@@download/ENCFF002CPW.bed.gz	http://hgdownload.soe.ucsc.edu/goldenPath/hg19/encodeDCC/wgEncodeAwgTfbsUniform/wgEncodeAwgTfbsSydhGm12878Znf274UniPk.narrowPeak.gz	Stanford	ENCODE Consortium Analysis Working Group
		ENCFF002CPY	ENCSR000DNQ	ChIP-seq	GM12878	ZZZ3			https://www.encodeproject.org/files/ENCFF002CPY/@@download/ENCFF002CPY.bed.gz	http://hgdownload.soe.ucsc.edu/goldenPath/hg19/encodeDCC/wgEncodeAwgTfbsUniform/wgEncodeAwgTfbsSydhGm12878Zzz3UniPk.narrowPeak.gz	Harvard	ENCODE Consortium Analysis Working Group
		ENCFF002DAI	ENCSR000DKU	ChIP-seq	GM12878	MYC			https://www.encodeproject.org/files/ENCFF002DAI/@@download/ENCFF002DAI.bed.gz	http://hgdownload.soe.ucsc.edu/goldenPath/hg19/encodeDCC/wgEncodeAwgTfbsUniform/wgEncodeAwgTfbsUtaGm12878CmycUniPk.narrowPeak.gz	UT-A	ENCODE Consortium Analysis Working Group
ChromHMM
ENCODE bed accession	ENCODE Experiment accession	Assay	Cell line	File download URL	Original download URL	Lab	GEO
ENCFF001TDH	ENCSR655GEL	HMM predicted chromatin state	GM12878	https://www.encodeproject.org/files/ENCFF001TDH/@@download/ENCFF001TDH.bed.gz	http://hgdownload.cse.ucsc.edu/goldenPath/hg19/encodeDCC/wgEncodeBroadHmm/wgEncodeBroadHmmGm12878HMM.bed.gz	Broad	GSM936082

## Sheet: Table S5 GENCODE and BLACKLISTS
GENCODE data
originally downloaded from here	new location
ftp://ftp.sanger.ac.uk/pub/gencode/Gencode_human/release_27/GRCh37_mapping/gencode.v27lift37.annotation.gtf.gz	ftp://ftp.ebi.ac.uk/pub/databases/gencode/Gencode_human/release_27/GRCh37_mapping/gencode.v27lift37.annotation.gtf.gz
BLACKLISTS
ENCODE bed accession	ENCODE Experiment accession	Output type	File download URL	Original download URL	Lab
ENCFF001TDO	ENCSR636HFF	blacklisted regions	https://www.encodeproject.org/files/ENCFF001TDO/@@download/ENCFF001TDO.bed.gz	http://hgdownload.cse.ucsc.edu/goldenpath/hg19/encodeDCC/wgEncodeMapability/wgEncodeDacMapabilityConsensusExcludable.bed.gz	lab=DAC-Stanford
ENCFF001THR	ENCSR797MUY	blacklisted regions	https://www.encodeproject.org/files/ENCFF001THR/@@download/ENCFF001THR.bed.gz	http://hgdownload.cse.ucsc.edu/goldenpath/hg19/encodeDCC/wgEncodeMapability/wgEncodeDukeMapabilityRegionsExcludable.bed.gz	lab=Duke
